# Supplementary material for: Proteome‐wide profiling reveals dysregulated molecular features and accelerated aging in osteoporosis: A 9.8‐year prospective study
Source: Aging Cell. 2023 Nov 16;23(2):e14035. doi: 10.1111/acel.14035 (PMC10861190; doi:10.1111/acel.14035)
Supplement: Supplementary file 1 — Figures S1–S10 [file ACEL-23-e14035-s002.zip]

Archive with 11 entries (11 files):
- acel14035-sup-0001-FigureS1.pdf
- acel14035-sup-0002-FigureS2.pdf
- acel14035-sup-0003-FigureS3.pdf
- acel14035-sup-0004-FigureS4.pdf
- acel14035-sup-0005-FigureS5.pdf
- acel14035-sup-0006-FigureS6.pdf
- acel14035-sup-0007-FigureS7.pdf
- acel14035-sup-0008-FigureS8.pdf
- acel14035-sup-0009-FigureS9.pdf
- acel14035-sup-0010-FigureS10.pdf
- Figure captions.docx
