# Supplementary material for: Proteome‐wide profiling reveals dysregulated molecular features and accelerated aging in osteoporosis: A 9.8‐year prospective study
Source: Aging Cell. 2023 Nov 16;23(2):e14035. doi: 10.1111/acel.14035 (PMC10861190; doi:10.1111/acel.14035)
Supplement: Supplementary file 2 — Tables S1–S9 [file ACEL-23-e14035-s001.xlsx]

## Sheet: Supplemental Tables
Supplemental Tables
Table S1 The demographic characteristics about participants the Guangzhou Nutrition and Health Study (GNHS)
Table S2 The baseline characteristics from the discovery and validation participants in lumber spine osteoporosis study
Table S3 The baseline characteristics from the discovery and validation participants in femoral neck osteoporosis study
Table S4 Longitudinal proteome-wide analysis with BMD
Table S5 The effect estimates of genetic instruments for serum proteins and osteoporosis in East Asian population
Table S6 The information about genetic instruments for plasma proteins from large-scale European genome-wide association study. Each instrument contains three types of information: protein/exposure information, instrument information, SNP association information.
Table S7 The effect estimates of genetic instruments for plasma proteins and bone mineral density in European population
Table S8 The causal effects of serum proteins on osteoporosis in East Asian population by two-sample MR analysis
Table S9 The causal effects of plasma proteins on BMDs in European population by two-sample MR analysis

## Sheet: Table S1
Table S1 The demographic characteristics about participants the Guangzhou Nutrition and Health Study (GNHS)
Characteristics	Baseline	Visit 1	Visit 2	Visit 3
	N = 3,244	N = 3,244	N = 2,874	N = 2,149
Follow-up years (year)	0	3.20 (0.56)	6.23 (0.52)	9.78 (0.71)
Age (years)	57.48 (5.12)	60.85 (5.84)	63.40 (5.60)	66.74 (5.44)
Sex, n (%)
Female	2,265 (72%)	2,265 (72%)	1,783 (69%)	1,529 (70%)
Male	897 (28%)	897 (28%)	796 (31%)	620 (30%)
Smoking, n (%)	468 (15%)	415 (12%)	251 (8.4%)	190 (7.6%)
Alcohol consumption, n (%)	185 (5.9%)	274 (8.2%)	233 (7.8%)	166 (6.6%)
Tea consumption, n (%)	1,578 (50%)	1,899 (57%)	1,663 (56%)	1,463 (59%)
Household income, n (%)
≤1000	84 (2.71)	63 (1.9%)	33 (1.7%)	33 (1.7%)
1000–2000	1017 (32.87)	487 (15%)	284 (14%)	284 (14%)
2000–3000	1410 (45.57)	1,293 (39%)	770 (39%)	770 (39%)
>3000	583 (18.84)	1,493 (45%)	874 (45%)	874 (45%)
Education level, n (%)
Middle school or lower	951 (30%)	946 (29%)	489 (26%)	489 (26%)
High school or professional college	1,446 (46%)	1,466 (45%)	877 (47%)	877 (47%)
University and upper	735 (23%)	829 (26%)	510 (27%)	510 (27%)
Physical activity (MET•hours/d)	41.81 (17.67)	34.59 (8.10)	38.32 (11.03)	29.94 (7.44)
BMI (kg/m2)	23.13 (3.02)	23.57 (3.13)	23.92 (12.71)	23.81 (3.26)
WC (cm)	81.95 (9.50)	84.75 (8.81)	87.12 (8.99)	85.26 (9.23)
HC (cm)	92.18 (10.17)	92.25 (6.22)	91.88 (11.48)	92.54 (6.31)
WHR	0.87 (0.09)	0.92 (0.07)	0.95 (0.12)	0.92 (0.07)
SBP (mmHg)	122.51 (17.21)	124.65 (17.64)	122.30 (16.68)	121.55 (16.72)
DBP (mmHg)	77.66 (10.51)	75.33 (10.28)	73.84 (9.99)	73.68 (10.00)
Serum TC (mmol/L)	5.44 (1.06)	5.56 (1.04)	5.69 (1.11)	5.43 (1.04)
Serum TG (mmol/L)	1.55 (1.35)	1.53 (1.23)	1.61 (1.22)	1.60 (1.01)
Serum LDL-C (mmol/L)	3.62 (0.92)	3.59 (0.91)	3.57 (0.97)	3.55 (0.98)
Serum HDL-C (mmol/L)	1.38 (0.34)	1.43 (0.41)	1.49 (0.40)	1.48 (0.39)
Uric acid (μmol/L)	281.95 (109.94)	352.32 (85.80)	361.66 (87.94)	369.68 (88.44)
Fasting blood glucose (mmol/L)	4.70 (0.86)	4.97 (1.13)	5.23 (1.13)	5.73 (1.36)
Lumber spine BMD (g/cm2)	-	0.89 (0.16)	0.89 (0.17)	0.89 (0.18)
Femoral neck BMD (g/cm2)	-	0.69 (0.12)	0.68 (0.12)	0.67 (0.12)
Total hip BMD (g/cm2)	-	0.84 (0.32)	0.83 (0.13)	0.80 (0.13)
Total energy intake (kcal/d)	1,861.63 (594.93)	1,614.08 (505.80)	1,505.85 (647.88)	1,339.74 (582.76)
Carbohydrate (g/d)	222.13 (39.24)	226.65 (38.81)	220.99 (41.33)	171.59 (32.38)
Dietary fiber intake (g/d)	10.56 (4.35)	10.78 (3.00)	11.91 (3.55)	9.38 (2.86)
Vegetables (g/d)	398.31 (180.85)	351.89 (168.09)	372.48 (206.08)	358.68 (184.57)
Fruit (g/d)	160.10 (209.71)	150.52 (106.69)	150.75 (108.89)	143.21 (99.92)
Fish (g/d)	59.72 (103.02)	44.42 (37.76)	44.13 (43.10)	47.63 (59.33)
Red meats (g/d)	88.93 (65.34)	73.22 (46.23)	74.36 (54.00)	78.49 (83.59)
Dairy intake (g/d)	143.67 (328.81)	110.37 (121.87)	113.41 (220.70)	105.21 (221.60)
LS-OP, n (%)	-	777 (23.95)	723 (25.16)	543 (25.27)
FN-OP, n (%)	-	382 (11.78)	401 (13.95)	359 (16.71)
Menopause, n (%)	2,087 (92%)	1,725 (96%)	1,966 (96%)	1,516 (91%)
Hypertension, n (%)	604 (22%)	987 (30%)	968 (33%)	924 (37%)
Diabetes mellitus, n (%)	138 (5.2%)	276 (8.4%)	401 (16%)	337 (14%)
Dyslipidemia, n (%)	724 (28%)	1,316 (42%)	1,048 (46%)	1,050 (43%)
Heart disease, n (%)	330 (12%)	678 (21%)	544 (19%)	217 (8.8%)
Gastric ulcer, n (%)	192 (7.1%)	156 (4.7%)	339 (11%)	234 (9.3%)
Gout, n (%)	116 (4.3%)	120 (3.7%)	219 (7.5%)	177 (7.1%)
Fatty liver disease, n (%)	-	301 (9.2%)	941 (32%)	771 (31%)
Estrogen supplement, n (%)	97 (2.99)	116 (3.58)	116 (4.04)	106 (4.93)
Use of anti-osteoporosis drug, n (%)	-	306 (9.43)	320 (11.13)	255 (11.87)
Calcium supplement, n (%)	883 (27.22)	851 (26.23)	747 (25.99)	601 (27.97)
Multi-vitamins supplement, n (%)	590 (18.19)	551 (16.99)	412 (14.34)	513 (23.87)
Data are mean (SD) for continuous measures and n (%) for categorical measures. WC, waist circumference; HC, hip circumference; WHR, waist-to-hip ratio; BMI, Body mass index; TG, triglyceride; TC, total cholesterol; LDL-C, low-density lipoprotein cholesterol; HDL-C, high-density lipoprotein cholesterol; SBP, systolic blood pressure; DBP, diastolic blood pressure; BMD, bone mineral density; LS, lum…

## Sheet: Table S2
Table S2 The baseline characteristics from the discovery and validation participants in lumber spine osteoporosis study
Characteristics	Discovery, N = 1785					Validation, N = 1630
	N	Overall, N = 1,785	Controls, N = 1,273	LS-OP, N = 512	p-value	N	Overall, N = 1,261	Controls, N = 913	LS-OP, N = 348	p-value
Age (years)	1423	57.50 (4.86)	57.50 (4.97)	57.51 (4.60)	0.7	923	57.26 (5.17)	57.06 (5.12)	57.78 (5.27)	0.048
Physical activity (MET•hours/d)	1404	41.54 (17.48)	42.69 (17.99)	38.84 (15.92)	<0.001	917	41.43 (17.34)	43.27 (17.53)	36.81 (15.97)	<0.001
BMI (kg/m2)	1404	23.38 (3.09)	23.89 (3.01)	22.16 (2.93)	<0.001	917	22.99 (3.13)	23.42 (3.02)	21.93 (3.16)	<0.001
WC (cm)	1418	82.66 (9.88)	84.04 (10.13)	79.44 (8.47)	<0.001	921	81.20 (8.63)	82.27 (8.37)	78.49 (8.70)	<0.001
HC (cm)	1392	92.41 (10.69)	93.35 (10.68)	90.24 (10.39)	<0.001	897	92.28 (8.20)	92.90 (8.27)	90.75 (7.83)	<0.001
WHR	1420	0.88 (0.09)	0.88 (0.09)	0.87 (0.07)	<0.001	922	0.87 (0.09)	0.87 (0.09)	0.86 (0.06)	<0.001
SBP (mmHg)	1413	123.89 (17.45)	124.88 (17.12)	121.56 (18.01)	<0.001	918	122.89 (17.40)	123.61 (17.41)	121.09 (17.29)	0.055
DBP (mmHg)	1416	78.34 (10.54)	78.95 (10.50)	76.89 (10.48)	0.003	921	77.85 (10.71)	78.21 (10.74)	76.96 (10.62)	0.1
Fasting blood glucose (mmol/L)	1375	4.78 (0.90)	4.80 (0.92)	4.72 (0.85)	0.092	892	4.66 (0.98)	4.66 (0.93)	4.65 (1.09)	0.3
Serum TC (mmol/L)	1375	5.48 (1.05)	5.40 (1.01)	5.68 (1.10)	<0.001	892	5.32 (1.07)	5.29 (1.09)	5.40 (1.04)	0.2
Serum TG (mmol/L)	1375	1.62 (1.28)	1.65 (1.34)	1.56 (1.13)	0.15	892	1.47 (1.23)	1.52 (1.34)	1.34 (0.88)	0.009
Serum LDL-C (mmol/L)	1375	3.65 (0.90)	3.61 (0.86)	3.74 (0.99)	0.021	892	3.56 (0.90)	3.55 (0.90)	3.57 (0.90)	>0.9
Serum HDL-C (mmol/L)	1375	1.36 (0.35)	1.32 (0.34)	1.44 (0.36)	<0.001	892	1.40 (0.34)	1.37 (0.33)	1.47 (0.35)	<0.001
Uric acid (μmol/L)	1375	284.81 (122.64)	296.17 (132.91)	258.33 (89.18)	<0.001	892	269.41 (105.64)	280.90 (114.16)	240.69 (73.20)	<0.001
Total energy intake (kcal/d)	1439	1,861.22 (607.68)	1,884.45 (617.29)	1,806.89 (581.66)	0.01	929	1,868.24 (650.14)	1,905.69 (682.48)	1,773.88 (550.45)	0.002
Carbohydrate (g/d)	1439	222.74 (39.07)	225.22 (39.17)	216.92 (38.26)	<0.001	929	223.90 (45.08)	226.37 (47.40)	217.67 (38.01)	0.003
Dietary fiber intake (g/d)	1439	10.60 (4.52)	10.67 (4.19)	10.42 (5.21)	0.027	929	10.82 (6.39)	11.00 (6.96)	10.38 (4.65)	0.13
Vegetables (g/d)	1439	399.15 (183.77)	404.13 (185.61)	387.51 (179.09)	0.2	929	405.49 (253.31)	410.97 (248.07)	391.68 (266.05)	0.15
Fruit (g/d)	1439	160.05 (218.82)	164.25 (251.04)	150.21 (111.33)	0.6	929	161.05 (240.46)	165.64 (274.86)	149.49 (114.48)	0.2
Fish (g/d)	1439	57.48 (89.10)	58.53 (97.24)	55.05 (66.32)	0.5	929	64.22 (116.23)	65.09 (111.83)	62.03 (126.84)	0.14
Red meats (g/d)	1439	88.91 (66.76)	89.35 (69.78)	87.90 (59.16)	0.6	929	86.18 (86.04)	87.48 (95.73)	82.91 (54.49)	>0.9
Dairy intake (g/d)	1439	137.94 (303.52)	137.82 (329.92)	138.21 (230.62)	0.4	929	142.50 (284.13)	150.05 (322.33)	123.50 (148.43)	0.5
Sex, n (%)	1423				<0.001	923				<0.001
Female		1,014 (71%)	630 (63%)	384 (90%)			684 (74%)	447 (68%)	237 (90%)
Male		409 (29%)	367 (37%)	42 (9.9%)			239 (26%)	213 (32%)	26 (9.9%)
Smoking, n (%)	1414	200 (14%)	176 (18%)	24 (5.7%)	<0.001	917	121 (13%)	110 (17%)	11 (4.2%)	<0.001
Alcohol consumption, n (%)	1406	81 (5.8%)	73 (7.4%)	8 (1.9%)	<0.001	915	48 (5.2%)	40 (6.1%)	8 (3.1%)	0.066
Tea consumption, n (%)	1406	719 (51%)	535 (54%)	184 (44%)	<0.001	915	434 (47%)	326 (50%)	108 (42%)	0.029
Household income, n (%)	1393				0.5	906				0.4
≤1000		29 (2.1%)	20 (2.1%)	9 (2.1%)			29 (3.2%)	22 (3.4%)	7 (2.7%)
1000–2000		434 (31%)	295 (30%)	139 (33%)			291 (32%)	199 (31%)	92 (36%)
2000–3000		657 (47%)	459 (47%)	198 (47%)			411 (45%)	298 (46%)	113 (44%)
>3000		273 (20%)	200 (21%)	73 (17%)			175 (19%)	131 (20%)	44 (17%)
Education level, n (%)	1406				0.6	915				0.3
Middle school or lower		389 (28%)	270 (27%)	119 (28%)			264 (29%)	180 (27%)	84 (32%)
High school or professional college		665 (47%)	460 (47%)	205 (49%)			442 (48%)	324 (49%)	118 (46%)
University and upper		352 (25%)	254 (26%)	98 (23%)			209 (23%)	152 (23%)	57 (22%)
Calcium supplement, n (%)	1403	444 (32%)	307 (31%)	137 (32%)	0.7	914	308 (34%)	224 (34%)	84 (33%)	0.6
Multi-vitamins supplement, n (%)	1404	312 (22%)	209 (21%)	103 (24%)	0.2	914	209 (23%)	150 (23%)	59 (23%)	>0.9
Data are mean (SD) for continuous measures and n (%) for categorical measures. WC, waist circumference; HC, hip circumference; WHR, waist-to-hip ratio; BMI, Body mass index; SBP, systolic blood pressure; DBP, diastolic blood pressure; TG, triglyceride; TC, total cholesterol; LDL-C, low-density lipoprotein cholesterol; HDL-C, high-density lipoprotein cholesterol. p value, significant statistic for…

## Sheet: Table S3
Table S3 The baseline characteristics from the discovery and validation participants in femoral neck osteoporosis study
Characteristics	Discovery, N = 1785					Validation, N = 1630
	N	Overall, N = 1,785	Controls, N = 1,447	FN-OP, N = 338	p-value	N	Overall, N = 1,261	Controls, N = 1,063	FN-OP, N = 198	p-value
Age (years)	1423	57.50 (4.86)	57.16 (4.77)	58.91 (5.00)	<0.001	923	57.26 (5.17)	56.94 (5.03)	58.95 (5.56)	<0.001
Physical activity (MET•hours/d)	1404	41.54 (17.48)	42.68 (17.92)	36.86 (14.68)	<0.001	917	41.43 (17.34)	43.06 (17.29)	32.78 (14.88)	<0.001
BMI (kg/m2)	1404	23.38 (3.09)	23.75 (3.00)	21.83 (2.96)	<0.001	917	22.99 (3.13)	23.24 (3.10)	21.67 (2.99)	<0.001
WC (cm)	1418	82.66 (9.88)	83.62 (9.87)	78.68 (8.89)	<0.001	921	81.20 (8.63)	81.90 (8.49)	77.54 (8.44)	<0.001
HC (cm)	1392	92.41 (10.69)	93.16 (10.83)	89.34 (9.48)	<0.001	897	92.28 (8.20)	92.76 (8.63)	89.84 (4.93)	<0.001
WHR	1420	0.88 (0.09)	0.88 (0.09)	0.87 (0.07)	<0.001	922	0.87 (0.09)	0.87 (0.09)	0.86 (0.06)	0.04
SBP (mmHg)	1413	123.89 (17.45)	123.86 (17.14)	124.00 (18.71)	0.8	918	122.89 (17.40)	122.76 (16.91)	123.55 (19.81)	0.8
DBP (mmHg)	1416	78.34 (10.54)	78.79 (10.60)	76.43 (10.08)	<0.001	921	77.85 (10.71)	77.84 (10.41)	77.89 (12.21)	0.6
Fasting blood glucose (mmol/L)	1375	4.78 (0.90)	4.79 (0.85)	4.71 (1.08)	0.003	892	4.66 (0.98)	4.66 (0.95)	4.65 (1.10)	0.5
Serum TC (mmol/L)	1375	5.48 (1.05)	5.46 (1.05)	5.60 (1.03)	0.02	892	5.32 (1.07)	5.28 (1.07)	5.53 (1.10)	0.009
Serum TG (mmol/L)	1375	1.62 (1.28)	1.61 (1.13)	1.66 (1.77)	0.6	892	1.47 (1.23)	1.49 (1.30)	1.36 (0.74)	0.7
Serum LDL-C (mmol/L)	1375	3.65 (0.90)	3.64 (0.90)	3.67 (0.90)	0.6	892	3.56 (0.90)	3.53 (0.88)	3.70 (0.96)	0.066
Serum HDL-C (mmol/L)	1375	1.36 (0.35)	1.34 (0.35)	1.44 (0.36)	<0.001	892	1.40 (0.34)	1.38 (0.33)	1.48 (0.36)	0.012
Uric acid (μmol/L)	1375	284.81 (122.64)	288.89 (95.84)	267.94 (197.49)	<0.001	892	269.41 (105.64)	273.08 (110.29)	250.33 (74.60)	0.025
Total energy intake (kcal/d)	1439	1,861.22 (607.68)	1,889.88 (629.18)	1,740.43 (490.03)	<0.001	929	1,868.24 (650.14)	1,897.63 (670.80)	1,710.61 (498.68)	<0.001
Carbohydrate (g/d)	1439	222.74 (39.07)	224.56 (40.39)	215.05 (31.85)	<0.001	929	223.90 (45.08)	224.66 (47.37)	219.83 (29.74)	0.3
Dietary fiber intake (g/d)	1439	10.60 (4.52)	10.59 (4.08)	10.61 (6.06)	0.2	929	10.82 (6.39)	10.98 (6.85)	9.97 (2.78)	0.046
Vegetables (g/d)	1439	399.15 (183.77)	400.95 (186.76)	391.57 (170.71)	0.8	929	405.49 (253.31)	410.50 (263.70)	378.64 (186.53)	0.2
Fruit (g/d)	1439	160.05 (218.82)	163.29 (237.38)	146.36 (109.73)	0.4	929	161.05 (240.46)	166.99 (258.64)	129.22 (89.84)	0.008
Fish (g/d)	1439	57.48 (89.10)	59.46 (97.45)	49.15 (36.12)	0.035	929	64.22 (116.23)	65.80 (118.96)	55.75 (100.24)	0.021
Red meats (g/d)	1439	88.91 (66.76)	89.41 (69.18)	86.82 (55.44)	0.8	929	86.18 (86.04)	86.17 (90.92)	86.26 (52.89)	0.4
Dairy intake (g/d)	1439	137.94 (303.52)	142.36 (333.13)	119.31 (111.36)	0.3	929	142.50 (284.13)	150.38 (305.96)	100.26 (98.35)	0.014
Sex, n (%)	1423				<0.001	923				<0.001
Female		1,014 (71%)	753 (66%)	261 (94%)			684 (74%)	549 (71%)	135 (91%)
Male		409 (29%)	393 (34%)	16 (5.8%)			239 (26%)	225 (29%)	14 (9.4%)
Smoking, n (%)	1414	200 (14%)	189 (17%)	11 (4.0%)	<0.001	917	121 (13%)	113 (15%)	8 (5.5%)	0.003
Alcohol consumption, n (%)	1406	81 (5.8%)	77 (6.8%)	4 (1.5%)	<0.001	915	48 (5.2%)	44 (5.7%)	4 (2.8%)	0.14
Tea consumption, n (%)	1406	719 (51%)	602 (53%)	117 (43%)	0.001	915	434 (47%)	376 (49%)	58 (40%)	0.051
Household income, n (%)	1393				0.05	906				0.005
≤1000		29 (2.1%)	24 (2.1%)	5 (1.8%)			29 (3.2%)	28 (3.7%)	1 (0.7%)
1000–2000		434 (31%)	358 (32%)	76 (28%)			291 (32%)	236 (31%)	55 (38%)
2000–3000		657 (47%)	508 (45%)	149 (55%)			411 (45%)	339 (44%)	72 (50%)
>3000		273 (20%)	230 (21%)	43 (16%)			175 (19%)	159 (21%)	16 (11%)
Education level, n (%)	1406				0.3	915				0.068
Middle school or lower		389 (28%)	306 (27%)	83 (30%)			264 (29%)	212 (28%)	52 (36%)
High school or professional college		665 (47%)	533 (47%)	132 (48%)			442 (48%)	374 (49%)	68 (47%)
University and upper		352 (25%)	292 (26%)	60 (22%)			209 (23%)	184 (24%)	25 (17%)
Calcium supplement, n (%)	1403	444 (32%)	352 (31%)	92 (33%)	0.5	914	308 (34%)	261 (34%)	47 (33%)	0.8
Multi-vitamins supplement, n (%)	1404	312 (22%)	238 (21%)	74 (27%)	0.037	914	209 (23%)	182 (24%)	27 (19%)	0.2
Data are mean (SD) for continuous measures and n (%) for categorical measures. WC, waist circumference; HC, hip circumference; WHR, waist-to-hip ratio; BMI, Body mass index; SBP, systolic blood pressure; DBP, diastolic blood pressure; TG, triglyceride; TC, total cholesterol; LDL-C, low-density lipoprotein cholesterol; HDL-C, high-density lipoprotein cholesterol. p value, significant statistic for…

## Sheet: Table S4
Table S4 Longitudinal proteome-wide analysis with BMD
Serum proteins	BMDs	Discovery cohort					Internal validation cohort					Meta analysis
		Beta	Lower95%CI	Upper95%CI	P-value	PFDR	Beta	Lower95%CI	Upper95%CI	P-value	PFDR	Beta	Lower95%CI	Upper95%CI	I2	Q-value	P-value (Q)	P-value
A0A075B6I0_LV861	FN-BMD	-0.02779	-0.0705182	0.0149382	0.203	0.670712	-0.0037804	-0.0513145	0.0437537	0.876	0.989135	-0.0170599	-0.048837	0.0147171	0	0.542067	0.461577	0.293
A0A0A0MS15_HV349	FN-BMD	-0.00699001	-0.0495966	0.0356166	0.748	0.9277	0.0148739	-0.0337105	0.0634583	0.549	0.944231	0.00251484	-0.0295188	0.0345485	0	0.43976	0.507238	0.878
A0A0C4DH42_HV366	FN-BMD	-0.0237101	-0.0662836	0.0188634	0.275	0.757623	0.0116085	-0.0352454	0.0584625	0.627	0.952026	-0.00746145	-0.0419624	0.0270395	16.3622	1.19563	0.274197	0.672
A0A0C4DH68_KV224	FN-BMD	-0.0336562	-0.0760958	0.00878337	0.12	0.50799	-0.0442769	-0.115365	0.0268114	0.222	0.833509	-0.0364469	-0.0728867	-7.07402e-06	0	0.0632144	0.801486	0.05
B4DU55_ZN879	FN-BMD	-0.0117422	-0.0556016	0.0321171	0.6	0.901766	-0.0678336	-0.118097	-0.0175701	0.00827	0.192045	-0.0383892	-0.0932893	0.0165109	63.1805	2.71595	0.0993495	0.171
O14791_APOL1	FN-BMD	0.048702	0.005337	0.092067	0.0279	0.294262	0.07051	0.0176302	0.12339	0.00908	0.192045	0.0574709	0.0239393	0.0910026	0	0.390642	0.531962	0.000782
O95714_HERC2	FN-BMD	-0.0612112	-0.103746	-0.0186765	0.00485	0.100153	-0.0190989	-0.0663074	0.0281097	0.428	0.944231	-0.0414514	-0.0826425	-0.00026041	40.73	1.68719	0.193971	0.0486
P00450_CERU	FN-BMD	-0.0209814	-0.0648418	0.0228791	0.349	0.77493	-0.0226011	-0.0716674	0.0264653	0.367	0.944231	-0.0217008	-0.0544009	0.0109994	0	0.00232679	0.961527	0.193
P00738_HPT	FN-BMD	-0.0462763	-0.0890755	-0.00347707	0.0342	0.31388	-0.0010218	-0.0490946	0.047051	0.967	0.994447	-0.0250274	-0.0692936	0.0192389	47.3412	1.89902	0.168188	0.268
P00739_HPTR	FN-BMD	0.0341393	-0.00926747	0.0775461	0.123	0.50799	0.0707211	0.0217536	0.119689	0.00472	0.192045	0.0506026	0.0149325	0.0862727	16.7055	1.20056	0.27321	0.00543
P00742_FA10	FN-BMD	0.068053	0.0254133	0.110693	0.00179	0.0514873	0.0327249	-0.015216	0.0806658	0.181	0.796196	0.0521581	0.0177112	0.086605	14.1406	1.1647	0.280494	0.003
P00746_CFAD	FN-BMD	0.0358958	-0.00753038	0.079322	0.105	0.498448	0.00741126	-0.0415732	0.0563957	0.767	0.983761	0.0233606	-0.00913454	0.0558558	0	0.727332	0.393749	0.159
P01008_ANT3	FN-BMD	0.0548301	0.010394	0.0992661	0.0157	0.209165	-0.00484652	-0.054602	0.0449089	0.849	0.989135	0.0260846	-0.0323582	0.0845273	67.4709	3.07417	0.0795452	0.382
P01009_A1AT	FN-BMD	-0.0247951	-0.0698297	0.0202395	0.281	0.761216	-0.0204663	-0.0700197	0.0290871	0.418	0.944231	-0.022837	-0.0561646	0.0104905	0	0.0160544	0.899173	0.179
P01023_A2MG	FN-BMD	-0.022082	-0.0660424	0.0218785	0.325	0.773782	-0.0640485	-0.112007	-0.0160895	0.00897	0.192045	-0.0419253	-0.082991	-0.000859587	37.439	1.59844	0.206124	0.0454
P01031_CO5	FN-BMD	0.00986942	-0.0332596	0.0529984	0.654	0.908876	-0.00870048	-0.0582172	0.0408162	0.731	0.975355	0.00185876	-0.0306635	0.034381	0	0.30721	0.579397	0.911
P01714_LV319	FN-BMD	-0.0606231	-0.103221	-0.0180254	0.00534	0.10502	-0.0134363	-0.0606845	0.0338119	0.577	0.944231	-0.0381822	-0.0843692	0.00800475	52.6857	2.11353	0.146002	0.105
P02647_APOA1	FN-BMD	-0.0417318	-0.0864089	0.00294526	0.0673	0.374837	-0.073541	-0.124497	-0.022585	0.00475	0.192045	-0.0555569	-0.0891502	-0.0219636	0	0.846344	0.357589	0.00119
P02652_APOA2	FN-BMD	-0.0192489	-0.0618219	0.0233242	0.376	0.796349	-0.027799	-0.0754924	0.0198945	0.254	0.849315	-0.0230405	-0.0548008	0.00871979	0	0.0687102	0.793224	0.155
P02655_APOC2	FN-BMD	0.0126379	-0.0306205	0.0558962	0.567	0.901766	0.0238178	-0.0257408	0.0733763	0.346	0.935785	0.0174724	-0.0151171	0.050062	0	0.110956	0.739059	0.293
P02743_SAMP	FN-BMD	0.0747713	0.0294595	0.120083	0.00124	0.0465564	0.101429	0.0427199	0.160138	0.000732	0.0604632	0.0847229	0.0488522	0.120594	0	0.496351	0.481108	3.7e-06
P02748_CO9	FN-BMD	-0.018472	-0.0614331	0.024489	0.399	0.8083	-0.00138457	-0.0507858	0.0480167	0.956	0.989135	-0.011114	-0.0435315	0.0213035	0	0.26169	0.608962	0.502
P02774_VTDB	FN-BMD	-0.00773023	-0.0515533	0.0360929	0.73	0.926762	-0.00431876	-0.0529709	0.0443334	0.862	0.989135	-0.00620216	-0.0387636	0.0263593	0	0.0104274	0.918666	0.709
P02787_TRFE	FN-BMD	0.0238543	-0.0190313	0.0667399	0.276	0.757623	0.0393422	-0.00844278	0.0871272	0.107	0.696937	0.0307638	-0.00115293	0.0626805	0	0.223518	0.636372	0.0589
P04004_VTNC	FN-BMD	0.0453754	-0.000136578	0.0908873	0.0508	0.340889	0.0971174	0.0461433	0.148091	0.000197	0.0271203	0.0699206	0.0192811	0.12056	54.5948	2.20239	0.137797	0.00681
P04217_A1BG	FN-BMD	-0.127795	-0.171595	-0.0839956	3.2e-09	0.0001025	-0.033257	-0.0836745	0.0171604	0.196	0.80948	-0.0813846	-0.174015	0.011246	87.0086	7.6974	0.00553005	0.0851
P04278_SHBG	FN-BMD	-0.108765	-0.155315	-0.0622158	5e-06	0.0010325	-0.0752627	-0.124384	-0.0261418	0.00273	0.140936	-0.0929138	-0.126702	-0.0591258	0	0.941491	0.331895	1e-07
P05090_APOD	FN-BMD	0.105301	0.0580681	0.152533	1.32e-05	0.00154462	0.0626413	0.012311	0.112972	0.0149	0.246148	0.0848931	0.0431268	0.126659	31.8522	1.4674	0.225756	6.78e-05
P05543_THBG	FN-BMD	-0.0471741	-0.0896634	-0.00468483	0.0297	0.299173	-0.0308796	-0.0783225	0.0165632	0.202	0.813971	-0.0399217	-0.071573	-0.00827032	0	0.251456	0.616051	0.0134
P05546_HEP2	FN-BMD	-0.0628882	-0.105736	-0.02004	0.00407	0.0933839	0.00808726	-0.0405312	0.0567057	0.744	0.975355	-0.0283683	-0.0978971	0.0411604	78.2976	4.60779	0.0318271	0.424
P06276_CHLE	FN-BMD	0.00590586	-0.0370271	0.0488389	0.787	0.931868	0.0216133	-0.0270963	0.0703229	0.385	0.944231	0.0127734	-0.0194345	0.0449813	0	0.224813	0.635397	0.437
P08185_CBG	FN-BMD	-0.0215178	-0.0649988	0.0219631	0.332	0.77493	0.00066102	-0.0495441	0.0508661	0.979	0.994447	-0.0120121	-0.0448799	0.0208558	0	0.428373	0.512788	0.474
P0C0L4_CO4A	FN-BMD	-0.0119538	-0.0548209	0.0309133	0.585	0.901766	0.0189631	-0.0325688	0.070495	0.471	0.944231	0.000690539	-0.0322648	0.0336459	0	0.817222	0.365994	0.967
P0DOX4_IGE	FN-BMD	0.0118262	-0.0307489	0.0544013	0.586	0.901766	-0.000715011	-0.0483009	0.0468708	0.977	0.994447	0.00625045	-0.0254788	0.0379797	0	0.148194	0.700267	0.699
P10643_CO7	FN-BMD	0.0127323	-0.030865	0.0563297	0.567	0.901766	-0.0937806	-0.140414	-0.0471474	8.57e-05	0.017697	-0.0401894	-0.144568	0.0641893	90.6488	10.6938	0.00107495	0.45
P13671_CO6	FN-BMD	-0.0705131	-0.114893	-0.0261336	0.00187	0.0514873	-0.05674	-0.106066	-0.00741451	0.0243	0.323739	-0.0643515	-0.097343	-0.03136	0	0.16552	0.684124	0.000132
P15169_CBPN	FN-BMD	-0.0339941	-0.0770563	0.009068	0.122	0.50799	-0.0498919	-0.0991665	-0.000617376	0.0474	0.459102	-0.0408782	-0.0733031	-0.00845338	0	0.22672	0.633967	0.0135
P22352_GPX3	FN-BMD	0.0493859	0.0052214	0.0935504	0.0285	0.294262	0.0133117	-0.035542	0.0621654	0.593	0.946201	0.0329226	-0.00229468	0.0681398	13.2402	1.15261	0.283004	0.0669
P27169_PON1	FN-BMD	-0.0360435	-0.07895	0.00686292	0.0998	0.484911	-0.037594	-0.0866695	0.0114815	0.134	0.718727	-0.0367152	-0.0690169	-0.00441357	0	0.00217321	0.962818	0.0259
P36955_PEDF	FN-BMD	0.0999088	0.0545277	0.14529	1.68e-05	0.00154462	0.0915289	0.0390496	0.144008	0.000651	0.0604632	0.0963235	0.0619968	0.13065	0	0.0560424	0.812864	3.5e-05
P41180_CASR	FN-BMD	0.0540003	0.011483	0.0965176	0.0129	0.190275	0.00175402	-0.0460557	0.0495637	0.943	0.989135	0.0290681	-0.0220791	0.0802153	60.9621	2.56161	0.109487	0.265
P46937_YAP1	FN-BMD	0.0043451	-0.038832	0.0475222	0.844	0.957615	0.0120806	-0.0353441	0.0595054	0.618	0.948825	0.007851	-0.0240761	0.0397781	0	0.0558829	0.813126	0.63
P49247_RPIA	FN-BMD	0.00719537	-0.0357704	0.0501612	0.743	0.926762	-0.0056655	-0.0539455	0.0426145	0.818	0.989135	0.00151143	-0.030585	0.0336079	0	0.152114	0.696523	0.926
P80108_PHLD	FN-BMD	0.0986293	0.05358	0.143679	1.87e-05	0.00154462	0.0784805	0.0297089	0.127252	0.00165	0.09735	0.089353	0.0562606	0.122445	0	0.353788	0.551977	1e-07
Q04756_HGFA	FN-BMD	-0.0180324	-0.0605832	0.0245184	0.406	0.8083	0.00803688	-0.038502	0.0545757	0.735	0.975355	-0.00616242	-0.0375658	0.025241	0	0.65654	0.417784	0.701
Q06033_ITIH3	FN-BMD	-0.0675799	-0.111314	-0.0238461	0.00249	0.0642731	-0.0642581	-0.112974	-0.0155421	0.00985	0.193717	-0.0660975	-0.0986414	-0.0335537	0	0.00989012	0.920782	6.87e-05
Q13360_ZN177	FN-BMD	0.0342564	-0.00846121	0.076974	0.116	0.50799	-0.000876582	-0.0485326	0.0467794	0.971	0.994447	0.0183433	-0.0159335	0.0526202	13.6183	1.15765	0.281953	0.294
Q13790_APOF	FN-BMD	-0.0211951	-0.0667316	0.0243415	0.362	0.786874	-0.0699853	-0.12152	-0.0184504	0.00788	0.192045	-0.0440369	-0.0917534	0.00367968	48.2815	1.93354	0.164371	0.0705
Q5U651_RAIN	FN-BMD	-0.0317909	-0.0754642	0.0118823	0.154	0.588907	-0.0335345	-0.0821029	0.015034	0.176	0.796196	-0.0325704	-0.0650452	-9.55875e-05	0	0.0027373	0.958274	0.0493
Q8TDW7_FAT3	FN-BMD	0.00882011	-0.0338862	0.0515264	0.686	0.925876	-0.0505249	-0.0995587	-0.00149103	0.0437	0.446241	-0.0195792	-0.0776827	0.0385242	68.7474	3.19974	0.0736501	0.509
Q9BPU6_DPYL5	FN-BMD	0.0125276	-0.0302307	0.055286	0.566	0.901766	-0.00230726	-0.0498733	0.0452588	0.924	0.989135	0.00589759	-0.0259014	0.0376966	0	0.20666	0.649398	0.716
Q9NQW7_XPP1	FN-BMD	0.0299875	-0.0126614	0.0726363	0.168	0.614113	0.0253682	-0.0224132	0.0731495	0.298	0.885	0.0279391	-0.00387858	0.0597569	0	0.0199827	0.887585	0.0852
Q9UPR5_NAC2	FN-BMD	0.0118199	-0.0309312	0.0545711	0.588	0.901766	-0.00354326	-0.0515207	0.0444342	0.885	0.989135	0.00502039	-0.0268977	0.0369384	0	0.219565	0.639372	0.758
A0A075B6I0_LV861	LS-BMD	0.0254255	-0.0190903	0.0699413	0.263	0.728249	-0.0392112	-0.0975431	0.0191208	0.188	0.725645	-0.00403147	-0.0671255	0.0590625	66.4515	2.98076	0.0842598	0.9
A0A0A0MS15_HV349	LS-BMD	-0.0201007	-0.0644765	0.0242752	0.375	0.766708	0.0224714	-0.0371875	0.0821303	0.461	0.932092	-0.00367578	-0.0442931	0.0369416	20.5938	1.25935	0.261775	0.859
A0A0C4DH42_HV366	LS-BMD	-0.0190826	-0.0634386	0.0252734	0.399	0.779245	0.00548125	-0.052062	0.0630245	0.852	0.989702	-0.00992726	-0.0450578	0.0252032	0	0.439101	0.507557	0.58
A0A0C4DH68_KV224	LS-BMD	-0.0614698	-0.105617	-0.0173221	0.00642	0.220955	-0.0428738	-0.130194	0.044446	0.336	0.889538	-0.057684	-0.0970825	-0.0182855	0	0.138756	0.709521	0.00411
B4DU55_ZN879	LS-BMD	-0.0196546	-0.0653384	0.0260293	0.399	0.779245	-0.0841952	-0.145917	-0.0224737	0.00761	0.209529	-0.0484511	-0.111332	0.0144301	63.1501	2.71371	0.0994892	0.131
O14791_APOL1	LS-BMD	0.0400005	-0.00519746	0.0851984	0.083	0.571317	0.0470481	-0.018021	0.112117	0.157	0.697215	0.0422942	0.00517292	0.0794155	0	0.0303973	0.861592	0.0255
O95714_HERC2	LS-BMD	-0.0387657	-0.083138	0.00560674	0.087	0.571317	-0.00885647	-0.0668435	0.0491305	0.765	0.969156	-0.0277201	-0.062959	0.00751888	0	0.644561	0.422064	0.123
P00450_CERU	LS-BMD	-0.0187728	-0.0644664	0.0269208	0.421	0.793941	-0.0197053	-0.0799708	0.0405602	0.522	0.937371	-0.0191132	-0.0555242	0.0172978	0	0.000583987	0.98072	0.304
P00738_HPT	LS-BMD	-0.0125657	-0.0572036	0.0320722	0.581	0.854982	0.0319753	-0.0270322	0.0909828	0.288	0.8496	0.0053526	-0.0374552	0.0481604	28.1672	1.39212	0.238047	0.806
P00739_HPTR	LS-BMD	0.0402515	-0.00495797	0.0854609	0.0812	0.571317	0.0523406	-0.0079214	0.112603	0.089	0.565188	0.0446052	0.00844133	0.080769	0	0.0989218	0.753127	0.0156
P00742_FA10	LS-BMD	0.0645753	0.0201354	0.109015	0.00445	0.204206	-0.0104536	-0.0693679	0.0484607	0.728	0.966216	0.0296561	-0.0436948	0.103007	74.817	3.97093	0.0462922	0.428
P00746_CFAD	LS-BMD	0.0389886	-0.00624673	0.0842238	0.0913	0.571317	0.0158994	-0.0442508	0.0760496	0.605	0.937371	0.0306476	-0.00550525	0.0668004	0	0.361548	0.547648	0.0966
P01008_ANT3	LS-BMD	0.00899179	-0.0373731	0.0553567	0.704	0.930889	-0.0313494	-0.0924261	0.0297273	0.315	0.872807	-0.00607887	-0.044328	0.0321702	5.94341	1.06319	0.302489	0.755
P01009_A1AT	LS-BMD	-0.00892709	-0.0558545	0.0380003	0.709	0.930889	0.0518721	-0.00892696	0.112671	0.0947	0.565188	0.0182734	-0.0409779	0.0775247	58.4602	2.40733	0.120768	0.546
P01023_A2MG	LS-BMD	-0.0386048	-0.0843767	0.00716719	0.0985	0.585083	-0.0227523	-0.0818021	0.0362976	0.45	0.922094	-0.0326549	-0.0688312	0.00352151	0	0.172943	0.677509	0.0769
P01031_CO5	LS-BMD	0.0323942	-0.0125116	0.0773	0.158	0.643794	-0.0248811	-0.0856762	0.035914	0.423	0.914654	0.00757324	-0.0480548	0.0632013	54.6684	2.20597	0.137478	0.79
P01714_LV319	LS-BMD	-0.0417468	-0.0861769	0.00268341	0.0657	0.571317	0.0253453	-0.0326671	0.0833577	0.392	0.9086	-0.0109001	-0.0764359	0.0546358	69.1212	3.23847	0.0719279	0.744
P02647_APOA1	LS-BMD	-0.0342612	-0.0808193	0.0122968	0.149	0.643794	-0.0653103	-0.127986	-0.00263463	0.0413	0.376094	-0.045302	-0.0826765	-0.00792755	0	0.607515	0.435725	0.0175
P02652_APOA2	LS-BMD	-0.0309135	-0.0752494	0.0134224	0.172	0.670151	0.00381984	-0.0547811	0.0624208	0.898	0.989702	-0.0182695	-0.0536264	0.0170873	0	0.858256	0.354227	0.311
P02655_APOC2	LS-BMD	0.0274489	-0.0176005	0.0724983	0.233	0.728249	-0.00173894	-0.0626212	0.0591433	0.955	0.999565	0.0171222	-0.0190914	0.0533357	0	0.570537	0.450046	0.354
P02743_SAMP	LS-BMD	0.0658023	0.0185597	0.113045	0.0064	0.220955	0.110003	0.0378295	0.182176	0.00287	0.140795	0.0791357	0.0393739	0.118897	0.854491	1.00862	0.315234	9.59e-05
P02748_CO9	LS-BMD	0.00808878	-0.0366723	0.0528498	0.723	0.937342	0.028048	-0.0325978	0.0886939	0.365	0.890457	0.0151273	-0.0208866	0.0511413	0	0.269354	0.603766	0.41
P02774_VTDB	LS-BMD	-0.0252067	-0.0708448	0.0204314	0.279	0.728249	0.0307221	-0.029	0.0904441	0.314	0.872807	-0.000695684	-0.0550853	0.053694	52.9837	2.12692	0.144731	0.98
P02787_TRFE	LS-BMD	0.0060999	-0.0385893	0.0507891	0.789	0.96123	0.102203	0.043744	0.160663	0.000632	0.0522032	0.052228	-0.0418763	0.146332	84.7386	6.55249	0.0104737	0.277
P04004_VTNC	LS-BMD	0.0676532	0.0202959	0.11501	0.00517	0.213521	0.0793943	0.0165934	0.142195	0.0134	0.23128	0.0719094	0.0340979	0.109721	0	0.0855967	0.769851	0.000193
P04217_A1BG	LS-BMD	-0.127168	-0.172833	-0.0815038	1e-07	4.13e-05	-0.0323689	-0.0942995	0.0295618	0.306	0.865603	-0.0821716	-0.174954	0.0106107	82.8501	5.83094	0.0157467	0.0826
P04278_SHBG	LS-BMD	-0.0969214	-0.14549	-0.0483522	9.53e-05	0.00787178	-0.0792984	-0.139681	-0.0189161	0.0102	0.212132	-0.0899985	-0.127844	-0.052153	0	0.198674	0.655793	3.1e-06
P05090_APOD	LS-BMD	0.106015	0.0567943	0.155236	2.55e-05	0.00263287	0.121806	0.0602309	0.183382	0.000111	0.0229215	0.112172	0.0737245	0.150619	0	0.154142	0.694608	6.2e-05
P05543_THBG	LS-BMD	-0.0300404	-0.0743398	0.014259	0.184	0.688333	-0.0246663	-0.0829507	0.0336182	0.407	0.9086	-0.0280726	-0.0633412	0.00719597	0	0.0207007	0.885597	0.119
P05546_HEP2	LS-BMD	-0.0355842	-0.0802939	0.00912561	0.119	0.602084	-0.0124144	-0.0721182	0.0472894	0.684	0.957155	-0.0272593	-0.0630467	0.00852811	0	0.370672	0.542638	0.135
P06276_CHLE	LS-BMD	0.0201568	-0.0245587	0.0648723	0.377	0.767	-0.00302383	-0.0628597	0.0568121	0.921	0.989702	0.0118502	-0.0239685	0.047669	0	0.369937	0.543039	0.517
P08185_CBG	LS-BMD	-0.0275047	-0.0727939	0.0177845	0.234	0.728249	-0.0165106	-0.0781573	0.0451361	0.6	0.937371	-0.0236509	-0.0601493	0.0128474	0	0.0793521	0.778177	0.204
P0C0L4_CO4A	LS-BMD	0.0527964	0.00820472	0.0973881	0.0204	0.460654	0.0296651	-0.0336094	0.0929397	0.358	0.890457	0.0451205	0.00867082	0.0815702	0	0.343017	0.558093	0.0153
P0DOX4_IGE	LS-BMD	0.0131853	-0.0311658	0.0575364	0.56	0.851438	0.0361205	-0.0222809	0.0945219	0.226	0.774802	0.0215743	-0.0137462	0.0568949	0	0.375751	0.539886	0.231
P10643_CO7	LS-BMD	-0.0265147	-0.0719186	0.0188893	0.253	0.728249	-0.0246761	-0.0822973	0.032945	0.401	0.9086	-0.0258104	-0.0614732	0.00985237	0	0.00241279	0.960824	0.156
P13671_CO6	LS-BMD	-0.0220315	-0.0683782	0.0243151	0.352	0.765137	-0.0799285	-0.140461	-0.0193955	0.00977	0.212132	-0.0475713	-0.103915	0.00877191	54.8625	2.21545	0.136635	0.098
P15169_CBPN	LS-BMD	-0.000162526	-0.0450519	0.0447268	0.994	0.996	-0.0728911	-0.133361	-0.0124215	0.0183	0.260617	-0.0335891	-0.104629	0.0374507	72.0873	3.5826	0.0583876	0.354
P22352_GPX3	LS-BMD	0.0345185	-0.0115232	0.0805602	0.142	0.643794	0.00511037	-0.0548903	0.0651111	0.867	0.989702	0.0236197	-0.0129072	0.0601466	0	0.580819	0.445992	0.205
P27169_PON1	LS-BMD	-0.0405005	-0.0851917	0.00419067	0.0759	0.571317	-0.0477221	-0.107985	0.0125406	0.121	0.602084	-0.043063	-0.07896	-0.0071659	0	0.0355907	0.850363	0.0187
P36955_PEDF	LS-BMD	0.104352	0.0570782	0.151625	1.6e-05	0.00263287	0.113941	0.0495032	0.178379	0.000548	0.0522032	0.107707	0.0695907	0.145823	0	0.0553073	0.814073	0.00056
P41180_CASR	LS-BMD	0.00420306	-0.0401656	0.0485717	0.853	0.969604	0.0104619	-0.0482474	0.0691712	0.727	0.966216	0.00647826	-0.028919	0.0418755	0	0.027788	0.867608	0.72
P46937_YAP1	LS-BMD	0.0459865	0.0010584	0.0909146	0.045	0.534606	0.0118057	-0.0464359	0.0700474	0.691	0.960433	0.0332347	-0.0023389	0.0688083	0	0.829494	0.362419	0.0671
P49247_RPIA	LS-BMD	0.00456046	-0.0401991	0.04932	0.842	0.969604	0.0100225	-0.0492658	0.0693108	0.74	0.966216	0.00654337	-0.0291792	0.042266	0	0.0207674	0.885414	0.72
P80108_PHLD	LS-BMD	0.090651	0.0436678	0.137634	0.000161	0.0110822	0.106431	0.0465921	0.166269	0.000508	0.0522032	0.096669	0.0597154	0.133623	0	0.165256	0.684363	3e-07
Q04756_HGFA	LS-BMD	-0.00892009	-0.0532531	0.0354129	0.693	0.926243	-0.00839825	-0.0655505	0.048754	0.773	0.97332	-0.00872406	-0.0437536	0.0263055	0	0.00019995	0.988718	0.625
Q06033_ITIH3	LS-BMD	-0.0493633	-0.0949821	-0.00374451	0.0341	0.485631	-0.0403817	-0.10033	0.0195668	0.187	0.725645	-0.0460696	-0.0823727	-0.00976656	0	0.0546072	0.815232	0.0129
Q13360_ZN177	LS-BMD	0.0248835	-0.0196325	0.0693996	0.273	0.728249	-0.0153877	-0.0739046	0.0431293	0.606	0.937371	0.00941034	-0.0289822	0.0478029	13.2272	1.15244	0.28304	0.631
Q13790_APOF	LS-BMD	-0.0388987	-0.0863119	0.00851443	0.108	0.585519	-0.0694195	-0.132771	-0.00606753	0.0319	0.353568	-0.0498563	-0.0878158	-0.0118968	0	0.571492	0.449667	0.01
Q5U651_RAIN	LS-BMD	-0.0233224	-0.0688312	0.0221865	0.315	0.751753	0.0159999	-0.0436828	0.0756826	0.599	0.937371	-0.00859641	-0.0458978	0.028705	5.16431	1.05446	0.304483	0.651
Q8TDW7_FAT3	LS-BMD	0.0251756	-0.0192993	0.0696504	0.267	0.728249	-0.0648545	-0.12506	-0.00464856	0.035	0.353568	-0.0174587	-0.105563	0.0706456	82.0058	5.55736	0.0184031	0.698
Q9BPU6_DPYL5	LS-BMD	0.0274606	-0.0170676	0.0719888	0.227	0.728249	0.0490615	-0.0092854	0.107408	0.0996	0.565188	0.0354109	1.32583e-05	0.0708086	0	0.332725	0.564059	0.0499
Q9NQW7_XPP1	LS-BMD	0.0152024	-0.0292444	0.0596491	0.503	0.847914	-0.000701775	-0.0594057	0.0580021	0.981	1	0.00940731	-0.0260284	0.044843	0	0.179219	0.672045	0.603
Q9UPR5_NAC2	LS-BMD	-0.019146	-0.0636757	0.0253838	0.4	0.779245	-0.0105422	-0.0694579	0.0483734	0.726	0.966216	-0.0160179	-0.0515422	0.0195064	0	0.0521385	0.819383	0.377
All the analyses were adjusted for baseline age, sex, BMI, waist-hip ratio, educational level, household income, smoking status, alcohol drinking status, tea consumption, physical activity, total energy intake, total carbohydrate intake, dietary fiber intake, calcium supplement, multi-vitamins supplement, SBP, DBP, fasting blood glucose, TC, TG, LDL, HDL and uric acid.

## Sheet: Table S5
Table S5 The effect estimates of genetic instruments for serum proteins and osteoporosis in East Asian population
SNPs	Chr	Pos	Protein names	Gene names	Effect allele	Other allele	Exposure information							Outcome information
							samplesize	eaf	beta	se	p-value	Population	Reference	samplesize	eaf	beta	se	p-value	Population	Reference
rs1049296	3	133494354	P02787.TRFE_peptide.10	TRFE	T	C	2410	0.240005	-0.345758	0.049551	3.11e-12	Chinese	Fengzhe Xu. et al	212453	0.230079	0.022398	0.0204916	0.274379	Japanese	Kazuyoshi Ishigaki. et al
rs11648557	16	72010192	P00738.HPT_peptide.5	HPT	T	C	2410	0.049717	-0.716113	0.066108	2.6e-27	Chinese	Fengzhe Xu. et al	212453	0.0478654	-0.00206467	0.0403104	0.959151	Japanese	Kazuyoshi Ishigaki. et al
rs11648557	16	72010192	P00738.HPT_peptide.6	HPT	T	C	2410	0.049717	-0.687055	0.066287	3.85e-25	Chinese	Fengzhe Xu. et al	212453	0.0478654	-0.00206467	0.0403104	0.959151	Japanese	Kazuyoshi Ishigaki. et al
rs11648557	16	72010192	P00738.HPT_peptide.1	HPT	T	C	2410	0.049717	-0.682954	0.066462	9.71e-25	Chinese	Fengzhe Xu. et al	212453	0.0478654	-0.00206467	0.0403104	0.959151	Japanese	Kazuyoshi Ishigaki. et al
rs11648557	16	72010192	P00738.HPT_peptide.4	HPT	T	C	2410	0.049717	-0.705655	0.066858	5.21e-26	Chinese	Fengzhe Xu. et al	212453	0.0478654	-0.00206467	0.0403104	0.959151	Japanese	Kazuyoshi Ishigaki. et al
rs11648557	16	72010192	P00738.HPT_peptide.5	HPT	T	C	2410	0.049717	-0.716113	0.066108	2.6e-27	Chinese	Fengzhe Xu. et al	212453	0.0478654	-0.00206467	0.0403104	0.959151	Japanese	Kazuyoshi Ishigaki. et al
rs11648557	16	72010192	P00738.HPT_peptide.6	HPT	T	C	2410	0.049717	-0.687055	0.066287	3.85e-25	Chinese	Fengzhe Xu. et al	212453	0.0478654	-0.00206467	0.0403104	0.959151	Japanese	Kazuyoshi Ishigaki. et al
rs11648557	16	72010192	P00738.HPT_peptide.1	HPT	T	C	2410	0.049717	-0.682954	0.066462	9.71e-25	Chinese	Fengzhe Xu. et al	212453	0.0478654	-0.00206467	0.0403104	0.959151	Japanese	Kazuyoshi Ishigaki. et al
rs11648557	16	72010192	P00738.HPT_peptide.4	HPT	T	C	2410	0.049717	-0.705655	0.066858	5.21e-26	Chinese	Fengzhe Xu. et al	212453	0.0478654	-0.00206467	0.0403104	0.959151	Japanese	Kazuyoshi Ishigaki. et al
rs11648557	16	72010192	P00738.HPT_peptide.6	HPT	T	C	2410	0.049717	-0.687055	0.066287	3.85e-25	Chinese	Fengzhe Xu. et al	212453	0.0478654	-0.00206467	0.0403104	0.959151	Japanese	Kazuyoshi Ishigaki. et al
rs11648557	16	72010192	P00738.HPT_peptide.1	HPT	T	C	2410	0.049717	-0.682954	0.066462	9.71e-25	Chinese	Fengzhe Xu. et al	212453	0.0478654	-0.00206467	0.0403104	0.959151	Japanese	Kazuyoshi Ishigaki. et al
rs11648557	16	72010192	P00738.HPT_peptide.4	HPT	T	C	2410	0.049717	-0.705655	0.066858	5.21e-26	Chinese	Fengzhe Xu. et al	212453	0.0478654	-0.00206467	0.0403104	0.959151	Japanese	Kazuyoshi Ishigaki. et al
rs11648557	16	72010192	P00738.HPT_peptide.5	HPT	T	C	2410	0.049717	-0.716113	0.066108	2.6e-27	Chinese	Fengzhe Xu. et al	212453	0.0478654	-0.00206467	0.0403104	0.959151	Japanese	Kazuyoshi Ishigaki. et al
rs11648557	16	72010192	P00738.HPT_peptide.6	HPT	T	C	2410	0.049717	-0.687055	0.066287	3.85e-25	Chinese	Fengzhe Xu. et al	212453	0.0478654	-0.00206467	0.0403104	0.959151	Japanese	Kazuyoshi Ishigaki. et al
rs11648557	16	72010192	P00738.HPT_peptide.1	HPT	T	C	2410	0.049717	-0.682954	0.066462	9.71e-25	Chinese	Fengzhe Xu. et al	212453	0.0478654	-0.00206467	0.0403104	0.959151	Japanese	Kazuyoshi Ishigaki. et al
rs11648557	16	72010192	P00738.HPT_peptide.4	HPT	T	C	2410	0.049717	-0.705655	0.066858	5.21e-26	Chinese	Fengzhe Xu. et al	212453	0.0478654	-0.00206467	0.0403104	0.959151	Japanese	Kazuyoshi Ishigaki. et al
rs11648557	16	72010192	P00738.HPT_peptide.5	HPT	T	C	2410	0.049717	-0.716113	0.066108	2.6e-27	Chinese	Fengzhe Xu. et al	212453	0.0478654	-0.00206467	0.0403104	0.959151	Japanese	Kazuyoshi Ishigaki. et al
rs12918905	16	72097225	P00738.HPT_peptide	HPT	C	T	2410	0.233917	-0.350063	0.034537	4.1e-24	Chinese	Fengzhe Xu. et al	212453	0.302824	0.0602228	0.0209125	0.00397985	Japanese	Kazuyoshi Ishigaki. et al
rs13236941	7	94955820	P27169.PON1	PON1	T	C	2410	0.366483	0.314408	0.029546	2.06e-26	Chinese	Fengzhe Xu. et al	212453	0.275268	0.0179033	0.0193431	0.354671	Japanese	Kazuyoshi Ishigaki. et al
rs13236941	7	94955820	P27169.PON1_peptide.4	PON1	T	C	2410	0.366966	0.315206	0.030162	1.56e-25	Chinese	Fengzhe Xu. et al	212453	0.275268	0.0179033	0.0193431	0.354671	Japanese	Kazuyoshi Ishigaki. et al
rs13236941	7	94955820	P27169.PON1	PON1	T	C	2410	0.366483	0.314408	0.029546	2.06e-26	Chinese	Fengzhe Xu. et al	212453	0.275268	0.0179033	0.0193431	0.354671	Japanese	Kazuyoshi Ishigaki. et al
rs13236941	7	94955820	P27169.PON1_peptide.4	PON1	T	C	2410	0.366966	0.315206	0.030162	1.56e-25	Chinese	Fengzhe Xu. et al	212453	0.275268	0.0179033	0.0193431	0.354671	Japanese	Kazuyoshi Ishigaki. et al
rs1358021	3	133488877	P02787.TRFE_peptide.22	TRFE	C	A	2410	0.463549	0.188544	0.028331	2.93e-11	Chinese	Fengzhe Xu. et al	212453	0.545686	-0.00550533	0.0173623	0.751178	Japanese	Kazuyoshi Ishigaki. et al
rs1405022	3	133481718	P02787.TRFE_peptide.13	TRFE	T	C	2410	0.468865	0.20904	0.028306	1.59e-13	Chinese	Fengzhe Xu. et al	212453	0.557216	-0.0116576	0.01745	0.504097	Japanese	Kazuyoshi Ishigaki. et al
rs1405022	3	133481718	P02787.TRFE_peptide.34	TRFE	T	C	2410	0.468865	0.202477	0.02823	7.67e-13	Chinese	Fengzhe Xu. et al	212453	0.557216	-0.0116576	0.01745	0.504097	Japanese	Kazuyoshi Ishigaki. et al
rs1405022	3	133481718	P02787.TRFE_peptide.4	TRFE	T	C	2410	0.468865	0.228382	0.028492	1.15e-15	Chinese	Fengzhe Xu. et al	212453	0.557216	-0.0116576	0.01745	0.504097	Japanese	Kazuyoshi Ishigaki. et al
rs1405022	3	133481718	P02787.TRFE_peptide.16	TRFE	T	C	2410	0.468865	0.188748	0.028419	3.21e-11	Chinese	Fengzhe Xu. et al	212453	0.557216	-0.0116576	0.01745	0.504097	Japanese	Kazuyoshi Ishigaki. et al
rs1405022	3	133481718	P02787.TRFE_peptide.13	TRFE	T	C	2410	0.468865	0.20904	0.028306	1.59e-13	Chinese	Fengzhe Xu. et al	212453	0.557216	-0.0116576	0.01745	0.504097	Japanese	Kazuyoshi Ishigaki. et al
rs1405022	3	133481718	P02787.TRFE_peptide.34	TRFE	T	C	2410	0.468865	0.202477	0.02823	7.67e-13	Chinese	Fengzhe Xu. et al	212453	0.557216	-0.0116576	0.01745	0.504097	Japanese	Kazuyoshi Ishigaki. et al
rs1405022	3	133481718	P02787.TRFE_peptide.4	TRFE	T	C	2410	0.468865	0.228382	0.028492	1.15e-15	Chinese	Fengzhe Xu. et al	212453	0.557216	-0.0116576	0.01745	0.504097	Japanese	Kazuyoshi Ishigaki. et al
rs1405022	3	133481718	P02787.TRFE_peptide.16	TRFE	T	C	2410	0.468865	0.188748	0.028419	3.21e-11	Chinese	Fengzhe Xu. et al	212453	0.557216	-0.0116576	0.01745	0.504097	Japanese	Kazuyoshi Ishigaki. et al
rs1405022	3	133481718	P02787.TRFE_peptide.34	TRFE	T	C	2410	0.468865	0.202477	0.02823	7.67e-13	Chinese	Fengzhe Xu. et al	212453	0.557216	-0.0116576	0.01745	0.504097	Japanese	Kazuyoshi Ishigaki. et al
rs1405022	3	133481718	P02787.TRFE_peptide.4	TRFE	T	C	2410	0.468865	0.228382	0.028492	1.15e-15	Chinese	Fengzhe Xu. et al	212453	0.557216	-0.0116576	0.01745	0.504097	Japanese	Kazuyoshi Ishigaki. et al
rs1405022	3	133481718	P02787.TRFE_peptide.16	TRFE	T	C	2410	0.468865	0.188748	0.028419	3.21e-11	Chinese	Fengzhe Xu. et al	212453	0.557216	-0.0116576	0.01745	0.504097	Japanese	Kazuyoshi Ishigaki. et al
rs1405022	3	133481718	P02787.TRFE_peptide.13	TRFE	T	C	2410	0.468865	0.20904	0.028306	1.59e-13	Chinese	Fengzhe Xu. et al	212453	0.557216	-0.0116576	0.01745	0.504097	Japanese	Kazuyoshi Ishigaki. et al
rs1405022	3	133481718	P02787.TRFE_peptide.34	TRFE	T	C	2410	0.468865	0.202477	0.02823	7.67e-13	Chinese	Fengzhe Xu. et al	212453	0.557216	-0.0116576	0.01745	0.504097	Japanese	Kazuyoshi Ishigaki. et al
rs1405022	3	133481718	P02787.TRFE_peptide.4	TRFE	T	C	2410	0.468865	0.228382	0.028492	1.15e-15	Chinese	Fengzhe Xu. et al	212453	0.557216	-0.0116576	0.01745	0.504097	Japanese	Kazuyoshi Ishigaki. et al
rs1405022	3	133481718	P02787.TRFE_peptide.16	TRFE	T	C	2410	0.468865	0.188748	0.028419	3.21e-11	Chinese	Fengzhe Xu. et al	212453	0.557216	-0.0116576	0.01745	0.504097	Japanese	Kazuyoshi Ishigaki. et al
rs1405022	3	133481718	P02787.TRFE_peptide.13	TRFE	T	C	2410	0.468865	0.20904	0.028306	1.59e-13	Chinese	Fengzhe Xu. et al	212453	0.557216	-0.0116576	0.01745	0.504097	Japanese	Kazuyoshi Ishigaki. et al
rs1450657	5	40949776	P10643.CO7_peptide.5	CO7	T	G	2410	0.26965	-0.211231	0.031763	3.03e-11	Chinese	Fengzhe Xu. et al	212453	0.382715	-0.00318712	0.017695	0.857063	Japanese	Kazuyoshi Ishigaki. et al
rs1980618	14	94852423	P01009.A1AT_peptide.12	A1AT	A	T	2410	0.357347	-0.241732	0.030117	1.05e-15	Chinese	Fengzhe Xu. et al	212453	0.423394	0.0113639	0.0195996	0.562048	Japanese	Kazuyoshi Ishigaki. et al
rs2034491	5	40954099	P10643.CO7_peptide.3	CO7	G	C	2410	0.101397	0.395143	0.038881	3.11e-24	Chinese	Fengzhe Xu. et al	212453	0.0937624	0.0329261	0.0301866	0.275382	Japanese	Kazuyoshi Ishigaki. et al
rs2034492	5	40974159	P10643.CO7	CO7	G	A	2410	0.442801	-0.189803	0.029184	8.11e-11	Chinese	Fengzhe Xu. et al	212453	0.564729	0.0136325	0.0174043	0.433462	Japanese	Kazuyoshi Ishigaki. et al
rs2057682	7	94990764	P27169.PON1_peptide	PON1	C	G	2410	0.230583	0.311665	0.034078	6.3e-20	Chinese	Fengzhe Xu. et al	212453	0.140433	0.0297404	0.0248159	0.230745	Japanese	Kazuyoshi Ishigaki. et al
rs2057682	7	94990764	P27169.PON1_peptide.2	PON1	C	G	2410	0.230583	0.257595	0.033939	3.35e-14	Chinese	Fengzhe Xu. et al	212453	0.140433	0.0297404	0.0248159	0.230745	Japanese	Kazuyoshi Ishigaki. et al
rs2057682	7	94990764	P27169.PON1_peptide	PON1	C	G	2410	0.230583	0.311665	0.034078	6.3e-20	Chinese	Fengzhe Xu. et al	212453	0.140433	0.0297404	0.0248159	0.230745	Japanese	Kazuyoshi Ishigaki. et al
rs2057682	7	94990764	P27169.PON1_peptide.2	PON1	C	G	2410	0.230583	0.257595	0.033939	3.35e-14	Chinese	Fengzhe Xu. et al	212453	0.140433	0.0297404	0.0248159	0.230745	Japanese	Kazuyoshi Ishigaki. et al
rs2276816	3	52860816	Q06033.ITIH3_peptide.1	ITIH3	T	C	2410	0.057489	0.406782	0.060845	2.38e-11	Chinese	Fengzhe Xu. et al	212453	0.0566156	-0.057544	0.0409494	0.159948	Japanese	Kazuyoshi Ishigaki. et al
rs2329433	5	40978019	P10643.CO7_peptide.9	CO7	T	C	2410	0.477918	0.21469	0.028966	1.3e-13	Chinese	Fengzhe Xu. et al	212453	0.353798	-0.0130002	0.018078	0.472069	Japanese	Kazuyoshi Ishigaki. et al
rs2507978	6	31351664	P0C0L4.CO4A	CO4A	A	G	2410	0.383398	-0.23488	0.029661	2.52e-15	Chinese	Fengzhe Xu. et al	212453	0.374796	0.0134409	0.0178826	0.452282	Japanese	Kazuyoshi Ishigaki. et al
rs34042070	16	72101525	P00738.HPT_peptide.2	HPT	G	C	2410	0.255408	-0.388988	0.032185	1.36e-33	Chinese	Fengzhe Xu. et al	212453	0.385811	0.0469011	0.0180886	0.00951839	Japanese	Kazuyoshi Ishigaki. et al
rs3811657	3	133474607	P02787.TRFE_peptide.23	TRFE	A	G	2410	0.172338	-0.930194	0.036348	2.23e-144	Chinese	Fengzhe Xu. et al	212453	0.184424	0.00618857	0.0223459	0.781823	Japanese	Kazuyoshi Ishigaki. et al
rs3811657	3	133474607	P02787.TRFE_peptide.39	TRFE	A	G	2410	0.172338	-0.765262	0.035455	2.92e-103	Chinese	Fengzhe Xu. et al	212453	0.184424	0.00618857	0.0223459	0.781823	Japanese	Kazuyoshi Ishigaki. et al
rs3811657	3	133474607	P02787.TRFE_peptide.23	TRFE	A	G	2410	0.172338	-0.930194	0.036348	2.23e-144	Chinese	Fengzhe Xu. et al	212453	0.184424	0.00618857	0.0223459	0.781823	Japanese	Kazuyoshi Ishigaki. et al
rs3811657	3	133474607	P02787.TRFE_peptide.39	TRFE	A	G	2410	0.172338	-0.765262	0.035455	2.92e-103	Chinese	Fengzhe Xu. et al	212453	0.184424	0.00618857	0.0223459	0.781823	Japanese	Kazuyoshi Ishigaki. et al
rs405697	19	45404691	P02655.APOC2	APOC2	G	A	2410	0.445208	0.195555	0.02888	1.32e-11	Chinese	Fengzhe Xu. et al	212453	0.431619	-0.00240723	0.0185075	0.896513	Japanese	Kazuyoshi Ishigaki. et al
rs443198	6	32190406	P0C0L4.CO4A_peptide.2	CO4A	A	G	2410	0.431751	-0.199203	0.027267	2.87e-13	Chinese	Fengzhe Xu. et al	212453	0.462815	0.00290173	0.017276	0.866613	Japanese	Kazuyoshi Ishigaki. et al
rs5081	11	116706346	P02647.APOA1_peptide.4	APOA1	T	A	2410	0.073207	-0.493706	0.054734	1.99e-19	Chinese	Fengzhe Xu. et al	212453	0.110301	-0.0364689	0.0277473	0.188738	Japanese	Kazuyoshi Ishigaki. et al
rs5132	11	116702778	P02647.APOA1_peptide.5	APOA1	T	C	2410	0.074215	-0.682218	0.054983	2.59e-35	Chinese	Fengzhe Xu. et al	212453	0.109571	-0.0365574	0.0280166	0.191945	Japanese	Kazuyoshi Ishigaki. et al
rs59486895	3	133503327	P02787.TRFE_peptide.11	TRFE	A	T	2410	0.32257	0.784024	0.025488	1.05e-207	Chinese	Fengzhe Xu. et al	212453	0.410509	0.0433248	0.020389	0.0335939	Japanese	Kazuyoshi Ishigaki. et al
rs59612622	2	37452007	P02652.APOA2_peptide.7	APOA2	T	C	2410	0.374866	0.175101	0.026332	3.04e-11	Chinese	Fengzhe Xu. et al	212453	0.392216	-0.0121261	0.0177622	0.494803	Japanese	Kazuyoshi Ishigaki. et al
rs62358580	5	40938000	P10643.CO7_peptide.6	CO7	C	T	2410	0.162828	-0.255941	0.038559	3.3e-11	Chinese	Fengzhe Xu. et al	212453	0.16171	0.00323992	0.0234335	0.890035	Japanese	Kazuyoshi Ishigaki. et al
rs6794370	3	133490334	P02787.TRFE_peptide.17	TRFE	A	C	2410	0.2954	-0.253338	0.031295	6.01e-16	Chinese	Fengzhe Xu. et al	212453	0.223288	-0.0153276	0.0208538	0.462338	Japanese	Kazuyoshi Ishigaki. et al
rs6794370	3	133490334	P02787.TRFE_peptide.40	TRFE	A	C	2410	0.2954	-0.224328	0.031554	1.21e-12	Chinese	Fengzhe Xu. et al	212453	0.223288	-0.0153276	0.0208538	0.462338	Japanese	Kazuyoshi Ishigaki. et al
rs6794370	3	133490334	P02787.TRFE	TRFE	A	C	2410	0.297077	-0.225416	0.031333	6.54e-13	Chinese	Fengzhe Xu. et al	212453	0.223288	-0.0153276	0.0208538	0.462338	Japanese	Kazuyoshi Ishigaki. et al
rs6794370	3	133490334	P02787.TRFE_peptide.18	TRFE	A	C	2410	0.2954	-0.216749	0.031697	8.32e-12	Chinese	Fengzhe Xu. et al	212453	0.223288	-0.0153276	0.0208538	0.462338	Japanese	Kazuyoshi Ishigaki. et al
rs6794370	3	133490334	P02787.TRFE_peptide.17	TRFE	A	C	2410	0.2954	-0.253338	0.031295	6.01e-16	Chinese	Fengzhe Xu. et al	212453	0.223288	-0.0153276	0.0208538	0.462338	Japanese	Kazuyoshi Ishigaki. et al
rs6794370	3	133490334	P02787.TRFE_peptide.40	TRFE	A	C	2410	0.2954	-0.224328	0.031554	1.21e-12	Chinese	Fengzhe Xu. et al	212453	0.223288	-0.0153276	0.0208538	0.462338	Japanese	Kazuyoshi Ishigaki. et al
rs6794370	3	133490334	P02787.TRFE	TRFE	A	C	2410	0.297077	-0.225416	0.031333	6.54e-13	Chinese	Fengzhe Xu. et al	212453	0.223288	-0.0153276	0.0208538	0.462338	Japanese	Kazuyoshi Ishigaki. et al
rs6794370	3	133490334	P02787.TRFE_peptide.18	TRFE	A	C	2410	0.2954	-0.216749	0.031697	8.32e-12	Chinese	Fengzhe Xu. et al	212453	0.223288	-0.0153276	0.0208538	0.462338	Japanese	Kazuyoshi Ishigaki. et al
rs6794370	3	133490334	P02787.TRFE_peptide.40	TRFE	A	C	2410	0.2954	-0.224328	0.031554	1.21e-12	Chinese	Fengzhe Xu. et al	212453	0.223288	-0.0153276	0.0208538	0.462338	Japanese	Kazuyoshi Ishigaki. et al
rs6794370	3	133490334	P02787.TRFE	TRFE	A	C	2410	0.297077	-0.225416	0.031333	6.54e-13	Chinese	Fengzhe Xu. et al	212453	0.223288	-0.0153276	0.0208538	0.462338	Japanese	Kazuyoshi Ishigaki. et al
rs6794370	3	133490334	P02787.TRFE_peptide.18	TRFE	A	C	2410	0.2954	-0.216749	0.031697	8.32e-12	Chinese	Fengzhe Xu. et al	212453	0.223288	-0.0153276	0.0208538	0.462338	Japanese	Kazuyoshi Ishigaki. et al
rs6794370	3	133490334	P02787.TRFE_peptide.17	TRFE	A	C	2410	0.2954	-0.253338	0.031295	6.01e-16	Chinese	Fengzhe Xu. et al	212453	0.223288	-0.0153276	0.0208538	0.462338	Japanese	Kazuyoshi Ishigaki. et al
rs6794370	3	133490334	P02787.TRFE_peptide.40	TRFE	A	C	2410	0.2954	-0.224328	0.031554	1.21e-12	Chinese	Fengzhe Xu. et al	212453	0.223288	-0.0153276	0.0208538	0.462338	Japanese	Kazuyoshi Ishigaki. et al
rs6794370	3	133490334	P02787.TRFE	TRFE	A	C	2410	0.297077	-0.225416	0.031333	6.54e-13	Chinese	Fengzhe Xu. et al	212453	0.223288	-0.0153276	0.0208538	0.462338	Japanese	Kazuyoshi Ishigaki. et al
rs6794370	3	133490334	P02787.TRFE_peptide.18	TRFE	A	C	2410	0.2954	-0.216749	0.031697	8.32e-12	Chinese	Fengzhe Xu. et al	212453	0.223288	-0.0153276	0.0208538	0.462338	Japanese	Kazuyoshi Ishigaki. et al
rs6794370	3	133490334	P02787.TRFE_peptide.17	TRFE	A	C	2410	0.2954	-0.253338	0.031295	6.01e-16	Chinese	Fengzhe Xu. et al	212453	0.223288	-0.0153276	0.0208538	0.462338	Japanese	Kazuyoshi Ishigaki. et al
rs6845925	4	72612975	P02774.VTDB_peptide.10	VTDB	A	T	2410	0.241224	0.777683	0.031738	1.6e-132	Chinese	Fengzhe Xu. et al	212453	0.327485	0.0191799	0.0183213	0.295161	Japanese	Kazuyoshi Ishigaki. et al
rs705379	7	94953895	P27169.PON1_peptide.8	PON1	A	G	2410	0.47313	-0.331424	0.02846	2.63e-31	Chinese	Fengzhe Xu. et al	212453	0.470685	-0.00248293	0.0174265	0.886701	Japanese	Kazuyoshi Ishigaki. et al
rs705379	7	94953895	P27169.PON1_peptide.3	PON1	A	G	2410	0.47313	-0.283935	0.02821	8.43e-24	Chinese	Fengzhe Xu. et al	212453	0.470685	-0.00248293	0.0174265	0.886701	Japanese	Kazuyoshi Ishigaki. et al
rs705379	7	94953895	P27169.PON1_peptide.7	PON1	A	G	2410	0.47313	-0.267403	0.02786	8.68e-22	Chinese	Fengzhe Xu. et al	212453	0.470685	-0.00248293	0.0174265	0.886701	Japanese	Kazuyoshi Ishigaki. et al
rs705379	7	94953895	P27169.PON1_peptide.8	PON1	A	G	2410	0.47313	-0.331424	0.02846	2.63e-31	Chinese	Fengzhe Xu. et al	212453	0.470685	-0.00248293	0.0174265	0.886701	Japanese	Kazuyoshi Ishigaki. et al
rs705379	7	94953895	P27169.PON1_peptide.3	PON1	A	G	2410	0.47313	-0.283935	0.02821	8.43e-24	Chinese	Fengzhe Xu. et al	212453	0.470685	-0.00248293	0.0174265	0.886701	Japanese	Kazuyoshi Ishigaki. et al
rs705379	7	94953895	P27169.PON1_peptide.7	PON1	A	G	2410	0.47313	-0.267403	0.02786	8.68e-22	Chinese	Fengzhe Xu. et al	212453	0.470685	-0.00248293	0.0174265	0.886701	Japanese	Kazuyoshi Ishigaki. et al
rs705379	7	94953895	P27169.PON1_peptide.8	PON1	A	G	2410	0.47313	-0.331424	0.02846	2.63e-31	Chinese	Fengzhe Xu. et al	212453	0.470685	-0.00248293	0.0174265	0.886701	Japanese	Kazuyoshi Ishigaki. et al
rs705379	7	94953895	P27169.PON1_peptide.3	PON1	A	G	2410	0.47313	-0.283935	0.02821	8.43e-24	Chinese	Fengzhe Xu. et al	212453	0.470685	-0.00248293	0.0174265	0.886701	Japanese	Kazuyoshi Ishigaki. et al
rs705379	7	94953895	P27169.PON1_peptide.7	PON1	A	G	2410	0.47313	-0.267403	0.02786	8.68e-22	Chinese	Fengzhe Xu. et al	212453	0.470685	-0.00248293	0.0174265	0.886701	Japanese	Kazuyoshi Ishigaki. et al
rs707938	6	31729359	P0C0L4.CO4A_peptide.1	CO4A	G	A	2410	0.363191	0.26152	0.031818	2.16e-16	Chinese	Fengzhe Xu. et al	212453	0.412801	0.0138635	0.0174936	0.428073	Japanese	Kazuyoshi Ishigaki. et al
rs709932	14	94849201	P01009.A1AT_peptide.15	A1AT	T	C	2410	0.233008	-0.793765	0.045693	1.52e-67	Chinese	Fengzhe Xu. et al	212453	0.244671	0.0274998	0.0199969	0.169069	Japanese	Kazuyoshi Ishigaki. et al
rs77303550	16	72079657	P00738.HPT	HPT	T	C	2410	0.296511	0.407057	0.031766	1.5e-37	Chinese	Fengzhe Xu. et al	212453	0.214902	0.0204074	0.0220403	0.354491	Japanese	Kazuyoshi Ishigaki. et al
rs77303550	16	72079657	P05546.HEP2	HEP2	T	C	2410	0.296511	0.219135	0.032114	9.21e-12	Chinese	Fengzhe Xu. et al	212453	0.214902	0.0204074	0.0220403	0.354491	Japanese	Kazuyoshi Ishigaki. et al
rs77303550	16	72079657	P00738.HPT	HPT	T	C	2410	0.296511	0.407057	0.031766	1.5e-37	Chinese	Fengzhe Xu. et al	212453	0.214902	0.0204074	0.0220403	0.354491	Japanese	Kazuyoshi Ishigaki. et al
rs77303550	16	72079657	P05546.HEP2	HEP2	T	C	2410	0.296511	0.219135	0.032114	9.21e-12	Chinese	Fengzhe Xu. et al	212453	0.214902	0.0204074	0.0220403	0.354491	Japanese	Kazuyoshi Ishigaki. et al
rs8074840	17	1674429	P36955.PEDF_peptide.2	PEDF	C	T	2410	0.367919	-0.202443	0.029537	7.46e-12	Chinese	Fengzhe Xu. et al	212453	0.460282	-0.0239467	0.0178882	0.180672	Japanese	Kazuyoshi Ishigaki. et al
rs8177197	3	133469530	P02787.TRFE_peptide.30	TRFE	A	G	2410	0.407844	0.361442	0.041804	5.63e-18	Chinese	Fengzhe Xu. et al	212453	0.501799	-0.0206954	0.0178216	0.245538	Japanese	Kazuyoshi Ishigaki. et al
rs8177215	3	133472958	P02787.TRFE_peptide.12	TRFE	A	G	2410	0.27787	-0.21538	0.032298	2.68e-11	Chinese	Fengzhe Xu. et al	212453	0.186969	-0.00935298	0.0227602	0.68112	Japanese	Kazuyoshi Ishigaki. et al

## Sheet: Table S6
Table S6 The information about genetic instruments for plasma proteins from large-scale European genome-wide association study. Each instrument contains three types of information: protein/exposure information, instrument information, SNP association information.
Protein INFO											Instrument INFO														Instrument association INFO
Exposure	Exposure_name	Entrez_id	ENSEMBL	UNIPROT	Platform_id	CHR-protein	POS-start-protein	POS-end-protein	Platform_id	Study	SNP	CHR_SNP	POS_SNP	N_protein	Share_same_pathways?	N_shared_PPIs	Shared_proteins	N_protein_groups	N_conditional_SNP	Cis/Trans	VEP_pQTL_Ldproxy	Consistency	Pleiotropy	Type	Effect_allele	Other_allele	Effect_allele_freq	Beta	SE	P_value	Sample_size
APOL1	Apolipoprotein L1	8542	ENSG00000100342	O14791;Q2KHQ6;B1AH95	APOL1.9506.10.3	22	36649056	36663576	APOL1.9506.10.3	Sun	rs6809081	3	194060475	5	NO	1	APOL1,JAK2	4	1	trans	Not applicable	Pass	Pass	Tier1	C	T	0.42319	0.7302	0.0222	4.1e-237	3301
APOL1	Apolipoprotein L1	8542	ENSG00000100342	O14791;Q2KHQ6;B1AH95	APOL1.9506.10.3	22	36649056	36663576	APOL1.9506.10.3	Sun	rs61751507	10	101829514	9	#N/A	#N/A	#N/A	9	2	trans	Not applicable	Pass	Fail	Tier3	T	C	0.044721	-1.3296	0.0554	3.7e-127	3301
APOL1	Apolipoprotein L1	8542	ENSG00000100342	O14791;Q2KHQ6;B1AH95	APOL1.11510.31.3	22	36649056	36663576	APOL1.11510.31.3	Sun	rs763665	16	72078043	1	#N/A	#N/A	#N/A	1	2	trans	Not applicable	Pass	Pass	Tier1	T	C	0.163625	0.6157	0.0321	7.4e-82	3301
APOL1	Apolipoprotein L1	8542	ENSG00000100342	O14791;Q2KHQ6;B1AH95	APOL1.9506.10.3	22	36649056	36663576	APOL1.9506.10.3	Sun	rs5167	19	45448465	18	#N/A	#N/A	#N/A	18	1	trans	Not applicable	Pass	Fail	Tier3	G	T	0.346961	0.1849	0.0258	7.4e-13	3301
APOL1	Apolipoprotein L1	8542	ENSG00000100342	O14791;Q2KHQ6;B1AH95	APOL1.11510.31.3	22	36649056	36663576	APOL1.11510.31.3	Sun	rs71314970	22	36638705	1	#N/A	#N/A	#N/A	1	1	cis	upstream_gene_variant	Pass	Pass	Tier1	T	C	0.105762	-0.3659	0.0409	3.5e-19	3301
APOA1	Apolipoprotein A1	335	ENSG00000118137	P02647	Not reported	11	116706468	116708338	Not reported	Emilsson	rs75507001	11	116577694	1	#N/A	#N/A	#N/A	1	1	cis	intergenic_variant	Pass	Pass	Tier1	C	A	0.957	0.55	0.0358	1.7e-19	3200
APOF	Apolipoprotein F	319	ENSG00000175336	Q13790	Not reported	12	56754354	56756583	Not reported	Emilsson	rs808919	12	56647911	1	#N/A	#N/A	#N/A	1	1	cis	synonymous_variant	Pass	Pass	Tier1	C	G	0.903	0.321	0.9284	6.9e-16	3200
GC	Vitamin D-Binding Protein	2638	ENSG00000145321	P02774	GC.6581.50.3	4	72607410	72669758	GC.6581.50.3	Sun	rs58452280	14	106252435	15	#N/A	#N/A	#N/A	15	4	trans	Not applicable	Pass	Fail	Tier3	C	A	0.123499	1.0064	0.0407	7.8e-135	3301
TF	Transferrin	7018	ENSG00000091513	P02787	Not reported	3	133464976	133497850	Not reported	Emilsson	rs4854760	3	133498741	1	#N/A	#N/A	#N/A	1	1	cis	downstream_gene_variant	Pass	Pass	Tier1	A	G	0.735	-0.227	0.3459	6.1e-16	3200
VTN	Vitronectin	7448	ENSG00000109072	D9ZGG2;P04004	VTN.8280.238.3	17	26691290	26700110	VTN.8280.238.3	Sun	rs12092641	1	57426950	2	NO	0	#N/A	2	1	trans	Not applicable	Pass	Pass	Tier1	C	T	0.05228	0.464	0.0556	7.4e-17	3301
VTN	Vitronectin	7448	ENSG00000109072	D9ZGG2;P04004	VTN.13125.45.3	17	26691290	26700110	VTN.13125.45.3	Sun	rs704	17	26694861	151	#N/A	#N/A	#N/A	151	2	cis	missense_variant	Pass	Fail	Tier3	A	G	0.466647	1.0198	0.0172	7.8e-770	3301
SHBG	Sex Hormone Binding Globulin	6462	ENSG00000129214	P04278	Not reported	17	7517381	7536701	Not reported	Emilsson	rs858519	17	7531965	2	NO	0	#N/A	2	1	cis	intron_variant	Pass	Pass	Tier1	T	C	0.474	-0.214	0.5736	2.3e-18	3200
F10	Coagulation Factor X	2159	ENSG00000126218	P00742;Q5JVE7;Q5JVE8	F10.4878.3.1	13	113777128	113803843	F10.4878.3.1	Sun	rs3762056	9	117090434	3	NO	1	ORM1,F10	2	1	trans	Not applicable	Pass	Pass	Tier1	T	C	0.081597	-0.5851	0.0479	3e-34	3301
F10	Coagulation Factor Xa	2159	ENSG00000126218	P00742;Q5JVE7;Q5JVE8	F10.3077.66.2	13	113777128	113803843	F10.3077.66.2	Sun	rs547138	13	113792170	1	#N/A	#N/A	#N/A	1	3	cis	intron_variant	Pass	Pass	Tier1	A	T	0.614611	0.2581	0.0268	5.8e-22	3301
SERPINA1	Alpha-1-Antitrypsin	5265	ENSG00000197249	E9KL23;P01009	3580-25_8	14	94843084	94857030	3580-25_8	Suhre	rs2749534	14	94809760	1	#N/A	#N/A	#N/A	1	1	cis	start_lost	Pass	Pass	Tier1	G	A	0.201103	0.4267	0.0537626	5.551e-15	997
SERPIND1	Heparin Cofactor 2	3053	ENSG00000099937	P05546;Q8IVC0	3316-58_1	22	21128167	21142008	3316-58_1	Suhre	rs2000999	16	72108093	2	NO	1	HBA1,HBB,SERPIND1	1	1	trans	Not applicable	Pass	Pass	Tier1	A	G	0.187249	-0.4584	0.0540701	8.257e-17	996
C5	Complement C5	727	ENSG00000106804	P01031	Not reported	9	123714613	123812554	Not reported	Emilsson	rs1035029	9	123742818	1	#N/A	#N/A	#N/A	1	1	cis	intron_variant	Pass	Pass	Tier1	A	G	0.611	0.182	0.6153	2.1e-13	3200
C9	Complement C9	735	ENSG00000113600	P02748	Not reported	5	39284377	39364655	Not reported	Emilsson	rs265721	5	39354069	1	#N/A	#N/A	#N/A	1	1	cis	intron_variant	Pass	Pass	Tier1	G	A	0.959	-0.375	0.0467	5.9e-10	3200
C7	Complement Component C7	730	ENSG00000112936	P10643;Q05CI3	2888-49_2	5	40909354	40983041	2888-49_2	Suhre	rs429017	5	41263091	1	#N/A	#N/A	#N/A	1	1	cis	upstream_gene_variant	Pass	Pass	Tier1	A	G	0.252792	0.4333	0.0495145	9.039e-18	985
CP	Ceruloplasmin	1356	ENSG00000047457	A5PL27;P00450	Ceruloplasmin	3	148880197	148939842	Ceruloplasmin	Yao	rs34004251	3	148929951	1	#N/A	#N/A	#N/A	1	1	cis	intron_variant	Pass	Pass	Tier1	T	A	0.812	-0.263	0.025	4.91e-25	6861
HP	Haptoglobin	3240	ENSG00000257017	P00738;Q6PEJ8;A0A0C4DGL8	HP.3054.3.2	16	72088491	72094954	HP.3054.3.2	Sun	rs217184	16	72105965	3	NO	2	SPARCL1,HP,FTL,FTH1	1	4	cis	intron_variant	Pass	Pass	Tier1	C	T	0.195652	0.8688	0.0277	1.3e-216	3301
BCHE	Butyrylcholine Esterase	590	ENSG00000114200	P06276;D3DNN4	BCHE	3	165490692	165555260	BCHE	Yao	rs11687758	2	204242981	1	#N/A	#N/A	#N/A	1	1	trans	Not applicable	Pass	Pass	Tier1	A	G	0.482	-0.156	0.02	8.93e-15	6861
BCHE	Butyrylcholine Esterase	590	ENSG00000114200	P06276;D3DNN4	BCHE	3	165490692	165555260	BCHE	Yao	rs6445035	3	165480100	6	#N/A	#N/A	#N/A	6	1	cis	intergenic_variant	Pass	Fail	Tier3	G	A	0.798	0.47	0.022	4.05e-103	6861
BCHE	Butyrylcholine Esterase	590	ENSG00000114200	P06276;D3DNN4	BCHE	3	165490692	165555260	BCHE	Yao	rs112901837	5	117987467	1	#N/A	#N/A	#N/A	1	1	trans	Not applicable	Pass	Pass	Tier1	A	G	0.96	-0.276	0.05	3.17e-08	6861
PON1	Serum Paraoxonase/Arylesterase 1	5444	ENSG00000005421	P27169	PON1	7	94926988	95025673	PON1	Yao	rs662	7	94937446	5	NO	0	#N/A	5	1	cis	missense_variant	Fail	Pass	Tier2	C	T	0.272	0.849	0.022	<1.00E-300	6861
RPIA	Ribose-5-Phosphate Isomerase	22934	ENSG00000153574	P49247	RPIA.12333.87.3	2	88991162	89050452	RPIA.12333.87.3	Sun	rs58992912	12	7591715	1	#N/A	#N/A	#N/A	1	1	trans	Not applicable	Pass	Pass	Tier1	G	T	0.043146	0.4141	0.0596	3.7e-12	3301
APCS	Serum Amyloid P-Component	325	ENSG00000132703	P02743;V9HWP0	APCS.2474.54.5	1	159557615	159558655	APCS.2474.54.5	Sun	rs71632673	1	159536213	1	#N/A	#N/A	#N/A	1	1	cis	intergenic_variant	Pass	Pass	Tier1	A	C	0.022925	-0.8369	0.082	1.9e-24	3301
SERPINF1	Pigment Epithelium-Derived Factor	5176	ENSG00000132386	A0A140VKF3;P36955	SERPINF1.9211.19.3	17	1665253	1680868	SERPINF1.9211.19.3	Sun	rs62088172	17	1666253	1	#N/A	#N/A	#N/A	1	2	cis	missense_variant	Pass	Pass	Tier1	T	C	0.344526	-0.4449	0.0251	1.8e-70	3301
HGFAC	Hepatocyte Growth Factor Activator	3083	ENSG00000109758	D6RAR4;Q04756	3617-80_4	4	3443614	3451211	3617-80_4	Suhre	rs1203119	4	3406952	1	#N/A	#N/A	#N/A	1	1	cis	intron_variant	Pass	Pass	Tier1	A	G	0.0824121	-0.9854	0.0759241	1.095e-35	995
ITIH3	Inter-Alpha-Trypsin Inhibitor Heavy Chain 3	3699	ENSG00000162267	Q06033	Not reported	3	52828783	52843025	Not reported	Emilsson	rs2535627	3	52845105	9	#N/A	#N/A	#N/A	9	1	cis	downstream_gene_variant	Pass	Fail	Tier3	C	T	0.472	0.366	0.40708	7.2e-55	3200

## Sheet: Table S7
Table S7 The effect estimates of genetic instruments for plasma proteins and bone mineral density in European population
SNPs	Gene names	Chr	Pos	Effect allele	Other allele	Exposure information					Outcome information					GWAS ID of outcomes
						eaf	samplesize	beta	se	p-value	eaf	samplesize	beta	se	p-value
rs61751507	APOL1	10	101889964	T	C	0.044721	3301	-1.3296	0.0554	2.78078e-127	0.0368337	44731	0.063963	0.020579	0.00240902	Lumbar spine bone mineral density || id:ieu-a-982
rs6809081	APOL1	3	194060475	C	T	0.42319	3301	0.7302	0.0222	2.8704e-237	0.445823	44731	3.5e-05	0.009185	0.99699	Lumbar spine bone mineral density || id:ieu-a-982
rs71314970	APOL1	22	36638705	T	C	0.105762	3301	-0.3659	0.0409	3.67896e-19	0.0882259	44731	-0.025007	0.017222	0.156144	Lumbar spine bone mineral density || id:ieu-a-982
rs763665	APOL1	16	72149923	T	C	0.163625	3301	0.6157	0.0321	5.36683e-82	0.162928	44731	-0.005522	0.011881	0.649901	Lumbar spine bone mineral density || id:ieu-a-982
rs75507001	APOA1	11	116577694	C	A	0.957	3200	0.55	0.0358	2.89272e-53	0.968656	44731	-0.016903	0.022715	0.467385	Lumbar spine bone mineral density || id:ieu-a-982
rs808919	APOF	12	56653560	C	G	0.903	3200	0.321	0.9284	0.729526	0.948449	44731	-0.002992	0.018764	0.876234	Lumbar spine bone mineral density || id:ieu-a-982
rs58452280	GC	14	106252435	C	A	0.123499	3301	1.0064	0.0407	5.44475e-135	0.086078	44731	-0.002218	0.019063	0.909501	Lumbar spine bone mineral density || id:ieu-a-982
rs4854760	TF	3	133498741	A	G	0.735	3200	-0.227	0.3459	0.511657	0.647733	44731	-0.009444	0.009284	0.320486	Lumbar spine bone mineral density || id:ieu-a-982
rs12092641	VTN	1	57426950	C	T	0.05228	3301	0.464	0.0556	7.10191e-17	0.0475736	44731	0.007905	0.019657	0.694509	Lumbar spine bone mineral density || id:ieu-a-982
rs858519	SHBG	17	7531965	T	C	0.474	3200	-0.214	0.5736	0.709087	0.491965	44731	0.00723	0.008934	0.429336	Lumbar spine bone mineral density || id:ieu-a-982
rs3762056	F10	9	117090434	T	C	0.081597	3301	-0.5851	0.0479	2.58402e-34	0.0660302	44731	-0.000438	0.018726	0.981757	Lumbar spine bone mineral density || id:ieu-a-982
rs547138	F10	13	113792170	A	T	0.614611	3301	0.2581	0.0268	5.93834e-22	0.588385	44731	0.00061	0.011611	0.959072	Lumbar spine bone mineral density || id:ieu-a-982
rs2749534	SERPINA1	14	94809760	G	A	0.201103	997	0.4267	0.0537626	2.07567e-15	0.228958	44731	0.007741	0.010713	0.480396	Lumbar spine bone mineral density || id:ieu-a-982
rs2000999	SERPIND1	16	72140553	A	G	0.187249	996	-0.4584	0.0540701	2.29318e-17	0.201591	44731	-0.019869	0.011276	0.0852747	Lumbar spine bone mineral density || id:ieu-a-982
rs1035029	C5	9	123742818	A	G	0.611	3200	0.182	0.6153	0.76739	0.634368	44731	0.015126	0.009126	0.105497	Lumbar spine bone mineral density || id:ieu-a-982
rs265721	C9	5	39354069	G	A	0.959	3200	-0.375	0.0467	9.74897e-16	0.950438	44731	0.010014	0.024687	0.691989	Lumbar spine bone mineral density || id:ieu-a-982
rs429017	C7	5	41263091	A	G	0.252792	985	0.4333	0.0495145	2.1153e-18	0.311138	44731	-0.007592	0.00989	0.453458	Lumbar spine bone mineral density || id:ieu-a-982
rs34004251	CP	3	148929951	T	A	0.812	6861	-0.263	0.025	6.98736e-26	0.804773	44731	0.001875	0.011438	0.872757	Lumbar spine bone mineral density || id:ieu-a-982
rs217184	HP	16	72105965	C	T	0.195652	3301	0.8688	0.0277	6.14827e-216	0.197295	44731	0.013643	0.011204	0.234304	Lumbar spine bone mineral density || id:ieu-a-982
rs112901837	BCHE	5	117987467	A	G	0.96	6861	-0.276	0.05	3.39e-08	0.961814	44731	-0.017389	0.021417	0.427795	Lumbar spine bone mineral density || id:ieu-a-982
rs11687758	BCHE	2	204242981	A	G	0.482	6861	-0.156	0.02	6.19072e-15	0.504773	44731	0.002765	0.009046	0.765309	Lumbar spine bone mineral density || id:ieu-a-982
rs6445035	BCHE	3	165480100	G	A	0.798	6861	0.47	0.022	2.91233e-101	0.814081	44731	0.025117	0.010965	0.0252971	Lumbar spine bone mineral density || id:ieu-a-982
rs662	PON1	7	94938257	C	T	0.272	6861	0.849	0.022	2.68437e-70	0.390453	44731	-0.009834	0.009626	0.318369	Lumbar spine bone mineral density || id:ieu-a-982
rs71632673	APCS	1	159536213	A	C	0.022925	3301	-0.8369	0.082	1.86204e-24	0.0233095	44731	-0.0089	0.029388	0.767414	Lumbar spine bone mineral density || id:ieu-a-982
rs62088172	SERPINF1	17	1666253	T	C	0.344526	3301	-0.4449	0.0251	2.68437e-70	0.356325	44731	-0.008077	0.009445	0.403631	Lumbar spine bone mineral density || id:ieu-a-982
rs1203119	HGFAC	4	3406952	A	G	0.0824121	995	-0.9854	0.0759241	1.61485e-38	0.0486874	44731	-0.009755	0.017702	0.590442	Lumbar spine bone mineral density || id:ieu-a-982
rs2535627	ITIH3	3	52845105	C	T	0.472	3200	0.366	0.40708	0.368606	0.490135	44731	0.014485	0.008936	0.113381	Lumbar spine bone mineral density || id:ieu-a-982
rs61751507	APOL1	10	101889964	T	C	0.044721	3301	-1.3296	0.0554	2.78078e-127	0.0368337	49988	0.047583	0.017838	0.00906901	Femoral neck bone mineral density || id:ieu-a-980
rs6809081	APOL1	3	194060475	C	T	0.42319	3301	0.7302	0.0222	2.8704e-237	0.445823	49988	-0.008698	0.007935	0.283484	Femoral neck bone mineral density || id:ieu-a-980
rs71314970	APOL1	22	36638705	T	C	0.105762	3301	-0.3659	0.0409	3.67896e-19	0.0882259	49988	-0.003704	0.015286	0.812564	Femoral neck bone mineral density || id:ieu-a-980
rs763665	APOL1	16	72149923	T	C	0.163625	3301	0.6157	0.0321	5.36683e-82	0.162928	49988	-0.003835	0.010194	0.712822	Femoral neck bone mineral density || id:ieu-a-980
rs75507001	APOA1	11	116577694	C	A	0.957	3200	0.55	0.0358	2.89272e-53	0.968656	49988	-0.029372	0.019383	0.138137	Femoral neck bone mineral density || id:ieu-a-980
rs808919	APOF	12	56653560	C	G	0.903	3200	0.321	0.9284	0.729526	0.948449	49988	-0.012553	0.016146	0.446844	Femoral neck bone mineral density || id:ieu-a-980
rs58452280	GC	14	106252435	C	A	0.123499	3301	1.0064	0.0407	5.44475e-135	0.086078	49988	0.013942	0.016657	0.412788	Femoral neck bone mineral density || id:ieu-a-980
rs4854760	TF	3	133498741	A	G	0.735	3200	-0.227	0.3459	0.511657	0.647733	49988	-0.007504	0.007967	0.356761	Femoral neck bone mineral density || id:ieu-a-980
rs12092641	VTN	1	57426950	C	T	0.05228	3301	0.464	0.0556	7.10191e-17	0.0475736	49988	0.019591	0.017165	0.264086	Femoral neck bone mineral density || id:ieu-a-980
rs858519	SHBG	17	7531965	T	C	0.474	3200	-0.214	0.5736	0.709087	0.491965	49988	0.00193	0.007653	0.805062	Femoral neck bone mineral density || id:ieu-a-980
rs3762056	F10	9	117090434	T	C	0.081597	3301	-0.5851	0.0479	2.58402e-34	0.0660302	49988	-0.009259	0.017381	0.602216	Femoral neck bone mineral density || id:ieu-a-980
rs547138	F10	13	113792170	A	T	0.614611	3301	0.2581	0.0268	5.93834e-22	0.588385	49988	-0.007754	0.009443	0.421707	Femoral neck bone mineral density || id:ieu-a-980
rs2749534	SERPINA1	14	94809760	G	A	0.201103	997	0.4267	0.0537626	2.07567e-15	0.228958	49988	-0.009292	0.009418	0.334365	Femoral neck bone mineral density || id:ieu-a-980
rs2000999	SERPIND1	16	72140553	A	G	0.187249	996	-0.4584	0.0540701	2.29318e-17	0.201591	49988	0.000281	0.009697	0.977402	Femoral neck bone mineral density || id:ieu-a-980
rs1035029	C5	9	123742818	A	G	0.611	3200	0.182	0.6153	0.76739	0.634368	49988	0.00802	0.007773	0.3127	Femoral neck bone mineral density || id:ieu-a-980
rs265721	C9	5	39354069	G	A	0.959	3200	-0.375	0.0467	9.74897e-16	0.950438	49988	0.024165	0.021065	0.261639	Femoral neck bone mineral density || id:ieu-a-980
rs429017	C7	5	41263091	A	G	0.252792	985	0.4333	0.0495145	2.1153e-18	0.311138	49988	0.008786	0.008471	0.310189	Femoral neck bone mineral density || id:ieu-a-980
rs34004251	CP	3	148929951	T	A	0.812	6861	-0.263	0.025	6.98736e-26	0.804773	49988	0.000255	0.009877	0.979845	Femoral neck bone mineral density || id:ieu-a-980
rs217184	HP	16	72105965	C	T	0.195652	3301	0.8688	0.0277	6.14827e-216	0.197295	49988	0.017706	0.009561	0.0699858	Femoral neck bone mineral density || id:ieu-a-980
rs112901837	BCHE	5	117987467	A	G	0.96	6861	-0.276	0.05	3.39e-08	0.961814	49988	0.005922	0.018456	0.75356	Femoral neck bone mineral density || id:ieu-a-980
rs11687758	BCHE	2	204242981	A	G	0.482	6861	-0.156	0.02	6.19072e-15	0.504773	49988	-0.00486	0.007755	0.539753	Femoral neck bone mineral density || id:ieu-a-980
rs6445035	BCHE	3	165480100	G	A	0.798	6861	0.47	0.022	2.91233e-101	0.814081	49988	0.004169	0.009392	0.664047	Femoral neck bone mineral density || id:ieu-a-980
rs662	PON1	7	94938257	C	T	0.272	6861	0.849	0.022	0	0.390453	49988	-0.001125	0.008294	0.894408	Femoral neck bone mineral density || id:ieu-a-980
rs71632673	APCS	1	159536213	A	C	0.022925	3301	-0.8369	0.082	1.86204e-24	0.0233095	49988	-0.021096	0.025404	0.416491	Femoral neck bone mineral density || id:ieu-a-980
rs62088172	SERPINF1	17	1666253	T	C	0.344526	3301	-0.4449	0.0251	2.68437e-70	0.356325	49988	0.006525	0.00814	0.432848	Femoral neck bone mineral density || id:ieu-a-980
rs1203119	HGFAC	4	3406952	A	G	0.0824121	995	-0.9854	0.0759241	1.61485e-38	0.0486874	49988	0.008431	0.015245	0.588445	Femoral neck bone mineral density || id:ieu-a-980
rs2535627	ITIH3	3	52845105	C	T	0.472	3200	0.366	0.40708	0.368606	0.490135	49988	-0.008111	0.007645	0.29921	Femoral neck bone mineral density || id:ieu-a-980
rs5167	APOL1	19	45448465	G	T	0.346961	3301	0.1849	0.0258	7.68458e-13	0.350584	426824	-0.00170149	0.00194299	0.2	Heel bone mineral density || id:ebi-a-GCST006979
rs61751507	APOL1	10	101829514	T	C	0.044721	3301	-1.3296	0.0554	2.78078e-127	0.045668	426824	0.0266788	0.0044121	6.19998e-09	Heel bone mineral density || id:ebi-a-GCST006979
rs71314970	APOL1	22	36638705	T	C	0.105762	3301	-0.3659	0.0409	3.67896e-19	0.103483	426824	-0.00578483	0.00309521	0.012	Heel bone mineral density || id:ebi-a-GCST006979
rs763665	APOL1	16	72078043	T	C	0.163625	3301	0.6157	0.0321	5.36683e-82	0.159561	426824	-0.0103722	0.00264962	0.000290001	Heel bone mineral density || id:ebi-a-GCST006979
rs75507001	APOA1	11	116577694	C	A	0.957	3200	0.55	0.0358	2.89272e-53	0.954526	426824	0.00659624	0.00446649	0.37	Heel bone mineral density || id:ebi-a-GCST006979
rs808919	APOF	12	56647911	C	G	0.903	3200	0.321	0.9284	0.729526	0.931445	426824	0.00602376	0.00365846	0.14	Heel bone mineral density || id:ebi-a-GCST006979
rs4854760	TF	3	133498741	A	G	0.735	3200	-0.227	0.3459	0.511657	0.658973	426824	-0.00224923	0.00195215	0.27	Heel bone mineral density || id:ebi-a-GCST006979
rs12092641	VTN	1	57426950	C	T	0.05228	3301	0.464	0.0556	7.10191e-17	0.050787	426824	-0.00327581	0.00419757	0.58	Heel bone mineral density || id:ebi-a-GCST006979
rs704	VTN	17	26694861	A	G	0.466647	3301	1.0198	0.0172	0	0.47498	426824	-0.0163073	0.00184779	7.10068e-14	Heel bone mineral density || id:ebi-a-GCST006979
rs858519	SHBG	17	7531965	T	C	0.474	3200	-0.214	0.5736	0.709087	0.442647	426824	0.00213396	0.00186196	0.14	Heel bone mineral density || id:ebi-a-GCST006979
rs2749534	SERPINA1	14	94809760	G	A	0.201103	997	0.4267	0.0537626	2.07567e-15	0.22592	426824	0.000811475	0.00222005	0.48	Heel bone mineral density || id:ebi-a-GCST006979
rs2000999	SERPIND1	16	72108093	A	G	0.187249	996	-0.4584	0.0540701	2.29318e-17	0.187835	426824	0.00303862	0.00236759	0.064	Heel bone mineral density || id:ebi-a-GCST006979
rs1035029	C5	9	123742818	A	G	0.611	3200	0.182	0.6153	0.76739	0.602673	426824	-0.00861756	0.00190258	0.000659994	Heel bone mineral density || id:ebi-a-GCST006979
rs265721	C9	5	39354069	G	A	0.959	3200	-0.375	0.0467	9.74897e-16	0.968345	426824	0.00893599	0.00530382	0.0219999	Heel bone mineral density || id:ebi-a-GCST006979
rs429017	C7	5	41263091	A	G	0.252792	985	0.4333	0.0495145	2.1153e-18	0.279045	426824	0.00373984	0.00207689	0.0790005	Heel bone mineral density || id:ebi-a-GCST006979
rs34004251	CP	3	148929951	T	A	0.812	6861	-0.263	0.025	6.98736e-26	0.82386	426824	-0.00170142	0.00243333	0.48	Heel bone mineral density || id:ebi-a-GCST006979
rs217184	HP	16	72105965	C	T	0.195652	3301	0.8688	0.0277	6.14827e-216	0.19324	426824	-0.00318139	0.00237807	0.13	Heel bone mineral density || id:ebi-a-GCST006979
rs112901837	BCHE	5	117987467	A	G	0.96	6861	-0.276	0.05	3.39e-08	0.950947	426824	0.00112216	0.00427338	0.67	Heel bone mineral density || id:ebi-a-GCST006979
rs11687758	BCHE	2	204316532	A	G	0.482	6861	-0.156	0.02	6.19072e-15	0.443108	426824	0.0114373	0.0018457	9.29994e-08	Heel bone mineral density || id:ebi-a-GCST006979
rs6445035	BCHE	3	165480100	G	A	0.798	6861	0.47	0.022	2.91233e-101	0.792016	426824	0.00138341	0.00227089	0.61	Heel bone mineral density || id:ebi-a-GCST006979
rs662	PON1	7	94937446	C	T	0.272	6861	0.849	0.022	0	0.287643	426824	-0.000217337	0.00200877	0.98	Heel bone mineral density || id:ebi-a-GCST006979
rs58992912	RPIA	12	7591715	G	T	0.043146	3301	0.4141	0.0596	3.70536e-12	0.040788	426824	-0.00863622	0.00466262	0.0589997	Heel bone mineral density || id:ebi-a-GCST006979
rs71632673	APCS	1	159536213	A	C	0.022925	3301	-0.8369	0.082	1.86204e-24	0.022772	426824	3.72708e-05	0.00613708	0.719999	Heel bone mineral density || id:ebi-a-GCST006979
rs62088172	SERPINF1	17	1666253	T	C	0.344526	3301	-0.4449	0.0251	2.68437e-70	0.353433	426824	0.00251107	0.00194313	0.55	Heel bone mineral density || id:ebi-a-GCST006979
rs1203119	HGFAC	4	3406952	A	G	0.0824121	995	-0.9854	0.0759241	1.61485e-38	0.068559	426824	0.00217465	0.00372337	0.58	Heel bone mineral density || id:ebi-a-GCST006979
rs2535627	ITIH3	3	52845105	C	T	0.472	3200	0.366	0.40708	0.368606	0.4621	426824	0.0107879	0.0022457	0.00051	Heel bone mineral density || id:ebi-a-GCST006979

## Sheet: Table S8
Table S8 The causal effects of serum proteins on osteoporosis in East Asian population by two-sample MR analysis
Gene names	Outcome	Number of SNP	Methods	Beta	SE	P-value
TRFE	osteoporosis	41	MR Egger	0.00878921	0.0164328	0.595786
TRFE	osteoporosis	41	Weighted median	-0.00673451	0.0133154	0.61302
TRFE	osteoporosis	41	Inverse variance weighted	7.40369e-05	0.00897599	0.993419
TRFE	osteoporosis	41	Simple mode	-0.0543191	0.0252602	0.0376232
TRFE	osteoporosis	41	Weighted mode	-0.0107249	0.0151443	0.482941
HPT	osteoporosis	20	MR Egger	0.0866316	0.0460412	0.0761628
HPT	osteoporosis	20	Weighted median	0.00293992	0.0172907	0.864988
HPT	osteoporosis	20	Inverse variance weighted	-0.00893007	0.0126763	0.481142
HPT	osteoporosis	20	Simple mode	0.00281659	0.0262713	0.915745
HPT	osteoporosis	20	Weighted mode	0.00281659	0.0274835	0.919447
PON1	osteoporosis	17	MR Egger	0.0172127	0.179139	0.924724
PON1	osteoporosis	17	Weighted median	0.00928536	0.0194655	0.633351
PON1	osteoporosis	17	Inverse variance weighted	0.0327618	0.0154703	0.0341989
PON1	osteoporosis	17	Simple mode	0.0086437	0.0314127	0.78671
PON1	osteoporosis	17	Weighted mode	0.00841648	0.0304654	0.785883
CO7	osteoporosis	5	MR Egger	0.208814	0.16154	0.286689
CO7	osteoporosis	5	Weighted median	-0.00684255	0.0482243	0.887167
CO7	osteoporosis	5	Inverse variance weighted	-0.0031225	0.0379841	0.934483
CO7	osteoporosis	5	Simple mode	-0.0361821	0.0700044	0.632521
CO7	osteoporosis	5	Weighted mode	-0.0330468	0.0687016	0.655631
A1AT	osteoporosis	1	Wald ratio	-0.0346448	0.0251925	0.169069
ITIH3	osteoporosis	1	Wald ratio	-0.141462	0.100667	0.159948
CO4A	osteoporosis	3	MR Egger	0.236617	0.392974	0.654968
CO4A	osteoporosis	3	Weighted median	-0.00494367	0.0499138	0.921103
CO4A	osteoporosis	3	Inverse variance weighted	7.29232e-05	0.04348	0.998662
CO4A	osteoporosis	3	Simple mode	-0.0265041	0.0694701	0.739538
CO4A	osteoporosis	3	Weighted mode	-0.0251296	0.0708776	0.756822
APOC2	osteoporosis	1	Wald ratio	-0.0123097	0.094641	0.896513
APOA1	osteoporosis	2	Inverse variance weighted	0.0606457	0.0331581	0.0674023
APOA2	osteoporosis	1	Wald ratio	-0.069252	0.10144	0.494803
VTDB	osteoporosis	1	Wald ratio	0.0246629	0.0235588	0.295161
HEP2	osteoporosis	2	Inverse variance weighted	0.0931271	0.0711198	0.190385
PEDF	osteoporosis	1	Wald ratio	0.118289	0.0883615	0.180672

## Sheet: Table S9
Table S9 The causal effects of plasma proteins on BMDs in European population by two-sample MR analysis
Gene names	GWAS ID of outcomes	Number of SNP	Methods	Beta	SE	P-value
APOL1	Lumbar spine bone mineral density || id:ieu-a-982	4	MR Egger	-0.0869927	0.0269884	0.084261
APOL1	Lumbar spine bone mineral density || id:ieu-a-982	4	Weighted median	-0.00631058	0.0109494	0.564384
APOL1	Lumbar spine bone mineral density || id:ieu-a-982	4	Inverse variance weighted	-0.0142135	0.0150245	0.344139
APOL1	Lumbar spine bone mineral density || id:ieu-a-982	4	Simple mode	-0.0101757	0.0172175	0.596086
APOL1	Lumbar spine bone mineral density || id:ieu-a-982	4	Weighted mode	-0.00760682	0.0120764	0.573471
APOA1	Lumbar spine bone mineral density || id:ieu-a-982	1	Wald ratio	-0.0307327	0.0413	0.456796
APOF	Lumbar spine bone mineral density || id:ieu-a-982	1	Wald ratio	-0.00932087	0.0584548	0.873311
GC	Lumbar spine bone mineral density || id:ieu-a-982	1	Wald ratio	-0.0022039	0.0189418	0.907374
TF	Lumbar spine bone mineral density || id:ieu-a-982	1	Wald ratio	0.0416035	0.0408987	0.309042
VTN	Lumbar spine bone mineral density || id:ieu-a-982	1	Wald ratio	0.0170366	0.0423642	0.687576
SHBG	Lumbar spine bone mineral density || id:ieu-a-982	1	Wald ratio	-0.033785	0.0417477	0.418361
F10	Lumbar spine bone mineral density || id:ieu-a-982	2	Inverse variance weighted	0.00129125	0.0260785	0.96051
SERPINA1	Lumbar spine bone mineral density || id:ieu-a-982	1	Wald ratio	0.0181416	0.0251066	0.469938
SERPIND1	Lumbar spine bone mineral density || id:ieu-a-982	1	Wald ratio	0.0433442	0.0245986	0.078059
C5	Lumbar spine bone mineral density || id:ieu-a-982	1	Wald ratio	0.0831099	0.0501429	0.0974261
C9	Lumbar spine bone mineral density || id:ieu-a-982	1	Wald ratio	-0.026704	0.065832	0.685008
C7	Lumbar spine bone mineral density || id:ieu-a-982	1	Wald ratio	-0.0175213	0.0228248	0.442699
CP	Lumbar spine bone mineral density || id:ieu-a-982	1	Wald ratio	-0.00712928	0.0434905	0.869788
HP	Lumbar spine bone mineral density || id:ieu-a-982	1	Wald ratio	0.0157033	0.0128959	0.223342
BCHE	Lumbar spine bone mineral density || id:ieu-a-982	3	MR Egger	0.0885214	0.0452655	0.300922
BCHE	Lumbar spine bone mineral density || id:ieu-a-982	3	Weighted median	0.0489152	0.0216452	0.0238296
BCHE	Lumbar spine bone mineral density || id:ieu-a-982	3	Inverse variance weighted	0.044932	0.020848	0.0311447
BCHE	Lumbar spine bone mineral density || id:ieu-a-982	3	Simple mode	0.0583955	0.0354325	0.241102
BCHE	Lumbar spine bone mineral density || id:ieu-a-982	3	Weighted mode	0.0539434	0.0225574	0.139251
PON1	Lumbar spine bone mineral density || id:ieu-a-982	1	Wald ratio	-0.011583	0.011338	0.306966
APCS	Lumbar spine bone mineral density || id:ieu-a-982	1	Wald ratio	0.0106345	0.0351153	0.762008
SERPINF1	Lumbar spine bone mineral density || id:ieu-a-982	1	Wald ratio	0.0181546	0.0212295	0.392462
HGFAC	Lumbar spine bone mineral density || id:ieu-a-982	1	Wald ratio	0.00989953	0.0179643	0.581587
ITIH3	Lumbar spine bone mineral density || id:ieu-a-982	1	Wald ratio	0.0395765	0.0244153	0.105024
APOL1	Femoral neck bone mineral density || id:ieu-a-980	4	MR Egger	-0.0545571	0.0235381	0.146353
APOL1	Femoral neck bone mineral density || id:ieu-a-980	4	Weighted median	-0.0140841	0.00892156	0.114414
APOL1	Femoral neck bone mineral density || id:ieu-a-980	4	Inverse variance weighted	-0.017354	0.00743137	0.0195312
APOL1	Femoral neck bone mineral density || id:ieu-a-980	4	Simple mode	-0.00632273	0.0127848	0.654867
APOL1	Femoral neck bone mineral density || id:ieu-a-980	4	Weighted mode	-0.0111773	0.0106283	0.370191
APOA1	Femoral neck bone mineral density || id:ieu-a-980	1	Wald ratio	-0.0534036	0.0352418	0.129684
APOF	Femoral neck bone mineral density || id:ieu-a-980	1	Wald ratio	-0.0391059	0.0502991	0.436883
GC	Femoral neck bone mineral density || id:ieu-a-980	1	Wald ratio	0.0138533	0.0165511	0.402589
TF	Femoral neck bone mineral density || id:ieu-a-980	1	Wald ratio	0.0330573	0.0350969	0.346251
VTN	Femoral neck bone mineral density || id:ieu-a-980	1	Wald ratio	0.042222	0.0369935	0.253731
SHBG	Femoral neck bone mineral density || id:ieu-a-980	1	Wald ratio	-0.00901869	0.0357617	0.800895
F10	Femoral neck bone mineral density || id:ieu-a-980	2	Inverse variance weighted	-0.00239913	0.0230616	0.917145
SERPINA1	Femoral neck bone mineral density || id:ieu-a-980	1	Wald ratio	-0.0217764	0.0220717	0.323828
SERPIND1	Femoral neck bone mineral density || id:ieu-a-980	1	Wald ratio	-0.000613002	0.021154	0.976882
C5	Femoral neck bone mineral density || id:ieu-a-980	1	Wald ratio	0.0440659	0.0427088	0.302177
C9	Femoral neck bone mineral density || id:ieu-a-980	1	Wald ratio	-0.06444	0.0561733	0.251314
C7	Femoral neck bone mineral density || id:ieu-a-980	1	Wald ratio	0.0202769	0.01955	0.299649
CP	Femoral neck bone mineral density || id:ieu-a-980	1	Wald ratio	-0.000969582	0.0375551	0.979403
HP	Femoral neck bone mineral density || id:ieu-a-980	1	Wald ratio	0.0203798	0.0110048	0.0640404
BCHE	Femoral neck bone mineral density || id:ieu-a-980	3	MR Egger	-0.00189403	0.0387853	0.968936
BCHE	Femoral neck bone mineral density || id:ieu-a-980	3	Weighted median	0.0102445	0.0183911	0.577503
BCHE	Femoral neck bone mineral density || id:ieu-a-980	3	Inverse variance weighted	0.0095837	0.017867	0.591688
BCHE	Femoral neck bone mineral density || id:ieu-a-980	3	Simple mode	0.0144943	0.0272226	0.647656
BCHE	Femoral neck bone mineral density || id:ieu-a-980	3	Weighted mode	0.00991669	0.0204431	0.675547
PON1	Femoral neck bone mineral density || id:ieu-a-980	1	Wald ratio	-0.00132509	0.00976914	0.892106
APCS	Femoral neck bone mineral density || id:ieu-a-980	1	Wald ratio	0.0252073	0.0303549	0.406301
SERPINF1	Femoral neck bone mineral density || id:ieu-a-980	1	Wald ratio	-0.0146662	0.0182962	0.422786
HGFAC	Femoral neck bone mineral density || id:ieu-a-980	1	Wald ratio	-0.00855592	0.0154709	0.58024
ITIH3	Femoral neck bone mineral density || id:ieu-a-980	1	Wald ratio	-0.0221612	0.020888	0.28871
APOL1	Heel bone mineral density || id:ebi-a-GCST006979	4	MR Egger	-0.0227693	0.00921928	0.132201
APOL1	Heel bone mineral density || id:ebi-a-GCST006979	4	Weighted median	-0.0183259	0.00286675	1.63114e-10
APOL1	Heel bone mineral density || id:ebi-a-GCST006979	4	Inverse variance weighted	-0.0154565	0.00564565	0.00618564
APOL1	Heel bone mineral density || id:ebi-a-GCST006979	4	Simple mode	-0.0166077	0.00376121	0.021559
APOL1	Heel bone mineral density || id:ebi-a-GCST006979	4	Weighted mode	-0.0187629	0.00260063	0.00548979
APOA1	Heel bone mineral density || id:ebi-a-GCST006979	1	Wald ratio	0.0119932	0.00812089	0.139722
APOF	Heel bone mineral density || id:ebi-a-GCST006979	1	Wald ratio	0.0187656	0.0113971	0.0996549
TF	Heel bone mineral density || id:ebi-a-GCST006979	1	Wald ratio	0.0099085	0.00859978	0.249247
VTN	Heel bone mineral density || id:ebi-a-GCST006979	2	Inverse variance weighted	-0.0156462	0.00177663	1.28885e-18
SHBG	Heel bone mineral density || id:ebi-a-GCST006979	1	Wald ratio	-0.00997178	0.00870075	0.251761
SERPINA1	Heel bone mineral density || id:ebi-a-GCST006979	1	Wald ratio	0.00190175	0.00520284	0.714722
SERPIND1	Heel bone mineral density || id:ebi-a-GCST006979	1	Wald ratio	-0.00662875	0.0051649	0.199344
C5	Heel bone mineral density || id:ebi-a-GCST006979	1	Wald ratio	-0.0473492	0.0104537	5.91493e-06
C9	Heel bone mineral density || id:ebi-a-GCST006979	1	Wald ratio	-0.0238293	0.0141435	0.092023
C7	Heel bone mineral density || id:ebi-a-GCST006979	1	Wald ratio	0.00863106	0.00479319	0.0717514
CP	Heel bone mineral density || id:ebi-a-GCST006979	1	Wald ratio	0.00646928	0.00925221	0.484418
HP	Heel bone mineral density || id:ebi-a-GCST006979	1	Wald ratio	-0.00366182	0.00273719	0.180961
BCHE	Heel bone mineral density || id:ebi-a-GCST006979	3	MR Egger	0.0407166	0.011197	0.170846
BCHE	Heel bone mineral density || id:ebi-a-GCST006979	3	Weighted median	0.0016686	0.00462611	0.71833
BCHE	Heel bone mineral density || id:ebi-a-GCST006979	3	Inverse variance weighted	-0.00765697	0.0181469	0.673067
BCHE	Heel bone mineral density || id:ebi-a-GCST006979	3	Simple mode	-0.000646083	0.00824983	0.944708
BCHE	Heel bone mineral density || id:ebi-a-GCST006979	3	Weighted mode	0.00243998	0.00437622	0.633225
PON1	Heel bone mineral density || id:ebi-a-GCST006979	1	Wald ratio	-0.000255992	0.00236604	0.913842
RPIA	Heel bone mineral density || id:ebi-a-GCST006979	1	Wald ratio	-0.0208554	0.0112596	0.0639936
APCS	Heel bone mineral density || id:ebi-a-GCST006979	1	Wald ratio	-4.45344e-05	0.00733311	0.995154
SERPINF1	Heel bone mineral density || id:ebi-a-GCST006979	1	Wald ratio	-0.00564412	0.00436757	0.19626
HGFAC	Heel bone mineral density || id:ebi-a-GCST006979	1	Wald ratio	-0.00220687	0.00377854	0.559184
ITIH3	Heel bone mineral density || id:ebi-a-GCST006979	1	Wald ratio	0.0294751	0.00613579	1.5568e-06
